# Supplementary material for: A New Ferroptosis-Related lncRNA Signature Predicts the Prognosis of Bladder Cancer Patients
Source: Front Cell Dev Biol. 2021 Nov 16;9:699804. doi: 10.3389/fcell.2021.699804 (PMC8635160; doi:10.3389/fcell.2021.699804)
Supplement: Supplementary file 2 [file Table1.xlsx]

## Sheet: Sheet1
gene	lncRNA	cor	pvalue
STMN1	AC036176.1	0.446787	1.04521e-21
KLHL24	AC018638.7	0.500028	1.41721e-27
VEGFA	AC018638.7	0.416551	8.3207e-19
ATM	AL157932.1	0.529092	3.06359e-31
IREB2	AL157932.1	0.449638	5.375e-22
PIK3CA	AL157932.1	0.410923	2.68297e-18
SP1	AL157932.1	0.408436	4.46939e-18
ATM	AL133243.2	0.625703	2.256e-46
BACH1	AL133243.2	0.575284	7.52568e-38
GABPB1	AL133243.2	0.444754	1.67283e-21
HELLS	AL133243.2	0.459849	4.71375e-23
IREB2	AL133243.2	0.516411	1.34549e-29
KLHL24	AL133243.2	0.51498	2.04135e-29
MAPK8	AL133243.2	0.42685	9.21606e-20
PIK3CA	AL133243.2	0.586921	1.09883e-39
EIF2S1	AC024060.1	-0.409347	3.70915e-18
PHKG2	AC024060.1	0.460655	3.87622e-23
STMN1	AL391069.3	0.40342	1.23503e-17
ATM	NARF-IT1	0.438152	7.54294e-21
BACH1	NARF-IT1	0.454278	1.79658e-22
GABPB1	NARF-IT1	0.422069	2.58398e-19
IREB2	NARF-IT1	0.453972	1.93218e-22
KLHL24	NARF-IT1	0.536803	2.8374e-32
MAPK8	NARF-IT1	0.427475	8.04514e-20
PIK3CA	NARF-IT1	0.439187	5.9703e-21
LAMP2	AC135050.6	-0.402916	1.36637e-17
PHKG2	AC135050.6	0.553484	1.33179e-34
ANO6	AC023510.2	0.5141	2.63509e-29
ATM	AC023510.2	0.470056	3.80682e-24
KLHL24	AC023510.2	0.620771	1.80325e-45
MAPK8	AC023510.2	0.407148	5.81105e-18
PIK3CA	AC023510.2	0.429361	5.32813e-20
SP1	AC023510.2	0.432245	2.82347e-20
TUBE1	AP000442.2	0.400695	2.12975e-17
STMN1	AC106820.3	0.463042	2.16512e-23
GABPB1	NIFK-AS1	0.443584	2.19029e-21
IFNG	LINC01871	0.698665	6.8418e-62
NCF2	LINC01871	0.434104	1.86901e-20
PML	LINC01871	0.489914	2.22133e-26
SOCS1	LINC01871	0.416969	7.62069e-19
GPT2	AL161772.1	0.403498	1.21581e-17
PEBP1	AL161772.1	0.416698	8.0668e-19
ATM	AC005253.1	0.483479	1.22045e-25
IREB2	AC005253.1	0.487967	3.73414e-26
KLHL24	AC005253.1	0.480365	2.74866e-25
PIK3CA	AC005253.1	0.463564	1.90498e-23
SP1	AC005253.1	0.495483	4.936e-27
TUBE1	AC005253.1	0.495441	4.99318e-27
KLHL24	AC005993.1	0.423464	1.91601e-19
KLHL24	NFYC-AS1	0.479852	3.13929e-25
MAPK8	NFYC-AS1	0.401965	1.6532e-17
TUBE1	NFYC-AS1	0.429136	5.59763e-20
ZFP69B	NFYC-AS1	0.444066	1.96033e-21
PHKG2	DLG5-AS1	0.420065	3.96048e-19
HELLS	TMPO-AS1	0.423107	2.06868e-19
HMGB1	TMPO-AS1	0.417861	6.31606e-19
STMN1	TMPO-AS1	0.547753	8.69284e-34
ZNF419	SH3BP5-AS1	0.413748	1.49487e-18
NNMT	LINC02544	0.516456	1.32777e-29
CDKN2A	AL441992.1	0.431833	3.09241e-20
ATM	AP003486.1	0.431023	3.69757e-20
RGS4	AL512598.1	0.458129	7.144e-23
ANO6	OIP5-AS1	0.428317	6.69461e-20
ATM	OIP5-AS1	0.479678	3.28371e-25
EIF2AK4	OIP5-AS1	0.406797	6.24106e-18
GABPB1	OIP5-AS1	0.432107	2.91091e-20
HELLS	OIP5-AS1	0.47528	1.01616e-24
IREB2	OIP5-AS1	0.665963	2.15893e-54
KLHL24	OIP5-AS1	0.529108	3.04806e-31
MAP3K5	OIP5-AS1	0.453432	2.19646e-22
MTOR	OIP5-AS1	0.415238	1.09548e-18
NCOA4	OIP5-AS1	0.43663	1.06253e-20
NFE2L2	OIP5-AS1	0.442169	3.02912e-21
PIK3CA	OIP5-AS1	0.546177	1.4469e-33
SIRT1	OIP5-AS1	0.441102	3.86463e-21
SLC38A1	OIP5-AS1	0.404697	9.54966e-18
SP1	OIP5-AS1	0.642584	1.37212e-49
TUBE1	OIP5-AS1	0.413364	1.61897e-18
ATM	AC127024.5	0.402323	1.53894e-17
GABPB1	AC127024.5	0.428387	6.5935e-20
HELLS	AC127024.5	0.478385	4.58473e-25
KLHL24	AC127024.5	0.449041	6.18185e-22
ANO6	AC011472.4	0.68447	1.62783e-58
KLHL24	AC011472.4	0.550404	3.6665e-34
MT1G	AC011472.4	0.858956	7.88001e-122
TF	AC011472.4	0.870253	9.19507e-129
ANO6	AC025175.1	0.451502	3.46789e-22
KLHL24	AC025175.1	0.487353	4.39456e-26
TF	AC025175.1	0.450014	4.92093e-22
ATM	AP003392.1	0.701197	1.6295e-62
BACH1	AP003392.1	0.494021	7.34663e-27
CYBB	AP003392.1	0.43793	7.93013e-21
HELLS	AP003392.1	0.443325	2.32416e-21
IREB2	AP003392.1	0.521533	2.97646e-30
KLHL24	AP003392.1	0.40432	1.03038e-17
MTOR	AP003392.1	0.452349	2.83895e-22
PIK3CA	AP003392.1	0.452777	2.56581e-22
TLR4	AP003392.1	0.415752	9.83709e-19
TXNRD1	AP003392.1	0.419286	4.67274e-19
ZEB1	AP003392.1	0.402164	1.5885e-17
KLHL24	LINC01521	0.410422	2.97451e-18
MAPK8	LINC01521	0.417561	6.72785e-19
MTOR	LINC01521	0.424992	1.37842e-19
SIRT1	LINC01521	0.441547	3.49139e-21
STMN1	LINC01521	0.435461	1.38072e-20
RPL8	SNHG6	0.535368	4.43844e-32
CYBB	SMIM25	0.493413	8.66096e-27
FTL	SMIM25	0.494886	5.8081e-27
NCF2	SMIM25	0.692344	2.30625e-60
NNMT	SMIM25	0.575441	7.11611e-38
G6PD	AC016888.1	0.425492	1.23734e-19
PGD	AC016888.1	0.400906	2.04215e-17
STAT3	AC016888.1	0.401175	1.93559e-17
ANO6	AC011477.3	0.438056	7.70858e-21
IDH1	AC011477.3	0.496381	3.864e-27
KLHL24	AC011477.3	0.582302	6.00178e-39
SIRT1	AC011477.3	0.408239	4.65301e-18
SLC38A1	AC011477.3	0.486356	5.72372e-26
SP1	AC011477.3	0.437257	9.22776e-21
LPIN1	AC011498.6	0.556328	5.17789e-35
NFS1	AL031775.1	0.416958	7.63854e-19
ALOX5	LINC02562	0.440379	4.55558e-21
DUOX1	LINC02562	0.458639	6.31648e-23
NCF2	LINC02562	-0.43579	1.2828e-20
SRC	LINC02562	0.494161	7.0721e-27
ANO6	AC005674.2	0.440603	4.32958e-21
KLHL24	AC005674.2	0.450419	4.4747e-22
PHKG2	H1FX-AS1	0.534484	5.84153e-32
GABPB1	AC012615.1	0.467581	7.06323e-24
ATM	AC104695.3	0.530375	2.07088e-31
BACH1	AC104695.3	0.461662	3.033e-23
KLHL24	AC104695.3	0.481321	2.14416e-25
PIK3CA	AC104695.3	0.411758	2.25796e-18
KLHL24	AC245884.8	0.428093	7.03022e-20
KLHL24	SLC25A25-AS1	0.452793	2.55572e-22
ANO6	AC097376.2	0.507727	1.63881e-28
ATM	AC097376.2	0.498147	2.3805e-27
BACH1	AC097376.2	0.401579	1.7857e-17
FBXW7	AC097376.2	0.417605	6.66587e-19
GABPB1	AC097376.2	0.501658	9.01761e-28
HELLS	AC097376.2	0.490548	1.87409e-26
IREB2	AC097376.2	0.49272	1.04456e-26
KLHL24	AC097376.2	0.698683	6.7734e-62
MAPK8	AC097376.2	0.461771	2.95393e-23
PIK3CA	AC097376.2	0.530433	2.03413e-31
SP1	AC097376.2	0.439995	4.97052e-21
ATG4D	RAB11B-AS1	0.406071	7.23182e-18
NRAS	RAB11B-AS1	-0.431747	3.15213e-20
ANO6	AL078581.1	0.553276	1.42623e-34
ATM	AL078581.1	0.497252	3.04429e-27
BACH1	AL078581.1	0.442297	2.94133e-21
IREB2	AL078581.1	0.457524	8.26391e-23
KLHL24	AL078581.1	0.54976	4.52506e-34
MAP3K5	AL078581.1	0.430923	3.78071e-20
MAPK14	AL078581.1	0.466616	8.97348e-24
MAPK8	AL078581.1	0.433196	2.28675e-20
MAPK9	AL078581.1	0.415733	9.87645e-19
PIK3CA	AL078581.1	0.505667	2.93487e-28
SP1	AL078581.1	0.413343	1.62586e-18
STMN1	AC093635.1	0.442956	2.52931e-21
KLHL24	MIR3936HG	0.468168	6.10246e-24
KLHL24	AC004656.1	0.40157	1.78874e-17
HSPA5	AC024075.2	-0.420956	3.27697e-19
TUBE1	AC024075.2	0.415752	9.83816e-19
HIC1	AC104083.1	0.401199	1.92633e-17
GABARAPL2	FLJ37453	0.410955	2.66516e-18
STMN1	FLJ37453	0.531611	1.41778e-31
ANO6	AC000123.1	0.514509	2.34058e-29
ATM	AC000123.1	0.497218	3.07206e-27
IREB2	AC000123.1	0.485786	6.65318e-26
KLHL24	AC000123.1	0.602128	3.36826e-42
PIK3CA	AC000123.1	0.473898	1.44457e-24
SP1	AC000123.1	0.520982	3.50534e-30
TUBE1	AC000123.1	0.4288	6.02443e-20
GPX4	AL355353.1	0.44687	1.02534e-21
KLHL24	MCCC1-AS1	0.515656	1.67659e-29
SP1	MCCC1-AS1	0.417456	6.87763e-19
TUBE1	MCCC1-AS1	0.46273	2.33663e-23
ATM	AC004846.1	0.433951	1.93373e-20
CYBB	AC004846.1	0.48695	4.89025e-26
SLC7A11	AC004846.1	0.454761	1.60142e-22
ZEB1	AC004846.1	0.464172	1.6408e-23
ATM	MIATNB	0.411741	2.26623e-18
ANO6	AC007406.5	0.460293	4.23212e-23
ATM	AC007406.5	0.417591	6.68539e-19
HELLS	AC007406.5	0.428476	6.46602e-20
IREB2	AC007406.5	0.483878	1.09927e-25
KLHL24	AC007406.5	0.534592	5.64907e-32
MAPK8	AC007406.5	0.423416	1.93553e-19
SIRT1	AC007406.5	0.41713	7.36654e-19
SP1	AC007406.5	0.514803	2.14874e-29
TUBE1	AC007406.5	0.405458	8.18818e-18
ATM	FENDRR	0.529455	2.74209e-31
CYBB	FENDRR	0.599903	8.01137e-42
SLC7A11	FENDRR	0.494251	6.90141e-27
TLR4	FENDRR	0.461472	3.17711e-23
TXNRD1	FENDRR	0.546734	1.20895e-33
ZEB1	FENDRR	0.801309	5.83168e-94
ACSF2	CBR3-AS1	0.400415	2.25185e-17
ANO6	CBR3-AS1	0.442454	2.83783e-21
KLHL24	CBR3-AS1	0.563043	5.36783e-36
BACH1	AC009690.2	0.40922	3.80684e-18
ANO6	TRHDE-AS1	0.664852	3.73483e-54
IDH1	TRHDE-AS1	0.411963	2.16425e-18
KLHL24	TRHDE-AS1	0.637488	1.34682e-48
SLC38A1	TRHDE-AS1	0.403443	1.22921e-17
SP1	TRHDE-AS1	0.408493	4.41752e-18
TF	TRHDE-AS1	0.537454	2.31466e-32
ANO6	AC002044.1	0.408618	4.30574e-18
ATM	AC002044.1	0.443925	2.0248e-21
KLHL24	AC002044.1	0.532978	9.30673e-32
NCF2	NKILA	0.409163	3.8514e-18
GPX4	AL451165.2	0.406687	6.38258e-18
PHKG2	AL451165.2	0.403773	1.15035e-17
ANO6	SP2-AS1	0.633149	9.10717e-48
ATM	SP2-AS1	0.50963	9.53353e-29
HELLS	SP2-AS1	0.411148	2.56101e-18
IREB2	SP2-AS1	0.464481	1.52041e-23
KLHL24	SP2-AS1	0.656901	1.76585e-52
MAPK14	SP2-AS1	0.424962	1.38726e-19
MAPK8	SP2-AS1	0.425744	1.17157e-19
PIK3CA	SP2-AS1	0.464547	1.4959e-23
TF	SP2-AS1	0.462717	2.34447e-23
IDH1	AC104825.1	0.439239	5.90029e-21
ATM	AC090948.1	0.607397	4.21558e-43
BACH1	AC090948.1	0.408229	4.66186e-18
CYBB	AC090948.1	0.432704	2.55046e-20
HELLS	AC090948.1	0.420969	3.26787e-19
ZEB1	AC090948.1	0.425158	1.33e-19
HELLS	AP003392.4	0.436516	1.09002e-20
PCK2	AP003392.4	0.414276	1.33908e-18
ATM	AL356356.1	0.439083	6.11182e-21
ANO6	AL606489.1	0.522252	2.40316e-30
IREB2	AL606489.1	0.507303	1.84833e-28
KLHL24	AL606489.1	0.559088	2.05235e-35
PIK3CA	AL606489.1	0.422316	2.4507e-19
SP1	AL606489.1	0.49562	4.75605e-27
GCLC	LINC01564	0.413401	1.60656e-18
ENPP2	AL603839.2	0.560226	1.39786e-35
ZFP69B	AL603839.2	0.70301	5.77753e-63
ATM	HM13-IT1	0.463671	1.85555e-23
IREB2	HM13-IT1	0.407686	5.20831e-18
PHKG2	AC002398.1	0.46485	1.38845e-23
STAT3	AC002398.1	-0.423846	1.76482e-19
HELLS	AC004477.3	0.409234	3.79615e-18
KLHL24	AC004477.3	0.465399	1.21278e-23
MAPK8	AC004477.3	0.461136	3.44789e-23
PHKG2	SNHG17	0.403939	1.11258e-17
NNMT	LINC02550	0.456371	1.08998e-22
KLHL24	AC005746.2	0.416873	7.77515e-19
NNMT	BX322562.1	0.463105	2.13185e-23
ATM	AL031775.2	0.425133	1.33705e-19
KLHL24	AL031775.2	0.46014	4.39263e-23
TUBE1	AL031775.2	0.421417	2.96976e-19
ATM	AL354733.3	0.438992	6.23975e-21
IREB2	AL354733.3	0.409683	3.46215e-18
KLHL24	AL354733.3	0.45046	4.43223e-22
MTOR	AL354733.3	0.414142	1.37706e-18
SP1	AL354733.3	0.512386	4.3245e-29
TUBE1	AL354733.3	0.430673	3.9944e-20
PEBP1	LINC01128	0.419281	4.67751e-19
TF	LINC01128	0.413904	1.44685e-18
PHKG2	AC008915.2	0.417293	7.11767e-19
ALB	AC010531.6	0.474374	1.27995e-24
ANO6	AC002128.1	0.501485	9.46075e-28
ATM	AC002128.1	0.463521	1.925e-23
FBXW7	AC002128.1	0.406596	6.50183e-18
GABPB1	AC002128.1	0.452655	2.64085e-22
HELLS	AC002128.1	0.426583	9.76612e-20
IREB2	AC002128.1	0.470679	3.25659e-24
KLHL24	AC002128.1	0.639361	5.84676e-49
MAPK8	AC002128.1	0.429725	4.91892e-20
PIK3CA	AC002128.1	0.433898	1.9567e-20
SP1	AC002128.1	0.485067	8.04314e-26
TUBE1	AC002128.1	0.42436	1.57987e-19
MUC1	LINC00857	0.424807	1.43456e-19
ANO6	AC010761.3	0.517302	1.03667e-29
ATM	AC010761.3	0.704594	2.32071e-63
BACH1	AC010761.3	0.47056	3.35477e-24
HELLS	AC010761.3	0.515956	1.53617e-29
IREB2	AC010761.3	0.549025	5.75007e-34
KLHL24	AC010761.3	0.580473	1.16684e-38
MAPK14	AC010761.3	0.421438	2.95684e-19
MAPK8	AC010761.3	0.419685	4.29322e-19
PIK3CA	AC010761.3	0.508221	1.4242e-28
SP1	AC010761.3	0.44547	1.41813e-21
TLR4	AC010761.3	0.406323	6.87178e-18
SP1	AC104564.3	0.419636	4.33848e-19
TUBE1	AC104564.3	0.424674	1.47654e-19
ATM	MSC-AS1	0.405789	7.65784e-18
SLC7A11	MSC-AS1	0.421299	3.0456e-19
TXNRD1	MSC-AS1	0.403579	1.1962e-17
ZEB1	MSC-AS1	0.505351	3.20787e-28
LAMP2	SNHG9	-0.416123	9.10159e-19
STAT3	SNHG9	-0.453046	2.40736e-22
STMN1	AC099568.2	0.450557	4.33207e-22
ATM	GAS5-AS1	0.516272	1.40086e-29
BACH1	GAS5-AS1	0.43812	7.59837e-21
KLHL24	GAS5-AS1	0.436714	1.04274e-20
HIC1	MIR100HG	0.477592	5.62304e-25
IL6	MIR100HG	0.455094	1.47908e-22
NNMT	MIR100HG	0.539777	1.11499e-32
ZEB1	MIR100HG	0.583185	4.34749e-39
ACO1	DM1-AS	0.450211	4.69901e-22
STMN1	TRIM52-AS1	0.420689	3.46874e-19
ATM	LINC01094	0.402387	1.51911e-17
CYBB	LINC01094	0.764634	1.25874e-80
NCF2	LINC01094	0.699283	4.82718e-62
NNMT	LINC01094	0.421369	3.00058e-19
PANX1	LINC01094	0.409135	3.87329e-18
TLR4	LINC01094	0.454501	1.70384e-22
TXNRD1	LINC01094	0.400459	2.2324e-17
ZEB1	LINC01094	0.460143	4.38897e-23
ATM	AC137932.1	0.700753	2.09775e-62
BACH1	AC137932.1	0.519214	5.91055e-30
GABPB1	AC137932.1	0.401994	1.64355e-17
HELLS	AC137932.1	0.457096	9.15978e-23
IREB2	AC137932.1	0.51583	1.59388e-29
PIK3CA	AC137932.1	0.505014	3.52684e-28
SLC7A11	AC137932.1	0.444285	1.864e-21
TLR4	AC137932.1	0.444363	1.83058e-21
ZEB1	AC137932.1	0.480536	2.62904e-25
ATM	AC007566.1	0.423386	1.94827e-19
KLHL24	AC007566.1	0.437203	9.34067e-21
TF	AC004975.2	0.427151	8.63247e-20
PHKG2	AC135050.3	0.540151	9.90807e-33
TAZ	CD27-AS1	0.404904	9.15747e-18
PTGS2	PACERR	0.532876	9.60321e-32
ZFP69B	AL031985.3	0.83446	1.11918e-108
ATM	AL033397.2	0.421293	3.04957e-19
GCLC	AL033397.2	0.650939	2.94837e-51
SLC7A11	AL033397.2	0.485679	6.84431e-26
TXNRD1	AL033397.2	0.454863	1.56284e-22
TAZ	AL136295.7	0.414731	1.21782e-18
ANO6	KDM4A-AS1	0.497521	2.82744e-27
ATM	KDM4A-AS1	0.450563	4.3259e-22
HELLS	KDM4A-AS1	0.460099	4.43635e-23
KLHL24	KDM4A-AS1	0.588199	6.83615e-40
TF	KDM4A-AS1	0.428184	6.89215e-20
GPX4	AC026979.2	0.476605	7.24378e-25
PHKG2	AP001160.1	0.585177	2.09282e-39
TAZ	AP001160.1	0.411489	2.38732e-18
ALOX5	AC068594.1	0.411449	2.40672e-18
ANO6	N4BP2L2-IT2	0.568373	8.55758e-37
ATM	N4BP2L2-IT2	0.581033	9.52424e-39
HELLS	N4BP2L2-IT2	0.471362	2.74226e-24
IREB2	N4BP2L2-IT2	0.479008	3.90415e-25
KLHL24	N4BP2L2-IT2	0.677793	5.41902e-57
MAPK8	N4BP2L2-IT2	0.445835	1.30335e-21
PIK3CA	N4BP2L2-IT2	0.475087	1.0675e-24
SP1	N4BP2L2-IT2	0.457412	8.48865e-23
ATM	AC011461.1	0.430472	4.17528e-20
SETD1B	AC011461.1	0.448334	7.29208e-22
PHKG2	AC018695.6	0.414917	1.17152e-18
ZNF419	MZF1-AS1	0.416844	7.82361e-19
ANO6	AC073046.1	0.513698	2.96055e-29
ATM	AC073046.1	0.408128	4.7594e-18
IREB2	AC073046.1	0.429947	4.68513e-20
KLHL24	AC073046.1	0.548345	7.17354e-34
SLC38A1	AC073046.1	0.401385	1.85614e-17
SP1	AC073046.1	0.420811	3.37943e-19
GABPB1	Z95115.1	0.444728	1.68321e-21
PHKG2	AC010487.2	0.471538	2.62337e-24
ATG4D	AL109811.3	0.424439	1.55309e-19
HSPA5	AL109811.3	-0.406218	7.01934e-18
PHKG2	AL109811.3	0.457092	9.16838e-23
ZNF419	AL109811.3	0.41722	7.22806e-19
PHKG2	AC068338.3	0.427884	7.35822e-20
LPCAT3	PLBD1-AS1	0.456604	1.03076e-22
PHKG2	AC010331.1	0.414424	1.29838e-18
BECN1	AC012510.1	-0.445475	1.41652e-21
GPX4	AC012510.1	0.403661	1.17646e-17
HRAS	AC012510.1	0.418408	5.62718e-19
LPCAT3	AC012510.1	-0.424048	1.68956e-19
IFNG	AC083967.1	0.483357	1.26012e-25
GPX4	SNHG25	0.410511	2.92003e-18
RPL8	SNHG25	0.463252	2.0563e-23
KLHL24	AC005332.3	0.474329	1.29446e-24
HIC1	PCAT19	0.525348	9.51402e-31
IL6	PCAT19	0.468157	6.11858e-24
NNMT	PCAT19	0.442573	2.76185e-21
TSC22D3	PCAT19	0.513147	3.47169e-29
ATM	AC015849.3	0.585135	2.12516e-39
BACH1	AC015849.3	0.464444	1.53431e-23
HELLS	AC015849.3	0.461389	3.2419e-23
IREB2	AC015849.3	0.544727	2.30675e-33
KLHL24	AC015849.3	0.466192	9.96705e-24
PIK3CA	AC015849.3	0.473115	1.76143e-24
SP1	AC015849.3	0.448483	7.04197e-22
TUBE1	AC015849.3	0.427884	7.35829e-20
STMN1	AC012640.2	0.448584	6.87872e-22
ATM	AL117336.2	0.56983	5.15045e-37
CYBB	AL117336.2	0.434823	1.59213e-20
ZEB1	AL117336.2	0.517213	1.06414e-29
ACSF2	GATA2-AS1	0.435629	1.32984e-20
YWHAE	LRRC75A-AS1	0.418306	5.74923e-19
BACH1	SNHG26	0.444783	1.66169e-21
HRAS	AL049840.4	0.40252	1.47921e-17
HELLS	AC004943.2	0.407209	5.74021e-18
PIK3CA	AC004943.2	0.4651	1.30538e-23
ANO6	AC074032.1	0.407971	4.91462e-18
KLHL24	AC074032.1	0.486139	6.06176e-26
TMBIM4	AC074032.1	0.422138	2.54567e-19
ZNF419	AC006213.4	0.47199	2.34068e-24
IFNG	LINC02446	0.651894	1.88618e-51
NCF2	LINC02446	0.418272	5.79121e-19
PML	LINC02446	0.433043	2.36587e-20
ANO6	AC090198.1	0.640588	3.37419e-49
ATM	AC090198.1	0.50261	6.9155e-28
IREB2	AC090198.1	0.52359	1.61188e-30
KLHL24	AC090198.1	0.686869	4.5124e-59
MAP3K5	AC090198.1	0.401585	1.78362e-17
MAPK8	AC090198.1	0.469833	4.02598e-24
PIK3CA	AC090198.1	0.421388	2.98812e-19
SP1	AC090198.1	0.506715	2.18286e-28
TF	AC090198.1	0.42731	8.33936e-20
TUBE1	AC090198.1	0.42967	4.97888e-20
VEGFA	AC090198.1	0.418206	5.87162e-19
ANO6	AL355075.4	0.448424	7.14012e-22
BACH1	AL355075.4	0.416733	8.00779e-19
KLHL24	AL355075.4	0.432338	2.76603e-20
TF	AL355075.4	0.43388	1.96459e-20
ATM	SNHG4	0.582048	6.58463e-39
IREB2	SNHG4	0.476461	7.51454e-25
SLC7A11	SNHG4	0.445947	1.26983e-21
TXNRD1	SNHG4	0.442218	2.99528e-21
ACSF2	AC010503.4	0.441405	3.60599e-21
ATG4D	AC010503.4	0.449899	5.05591e-22
LAMP2	AC010503.4	-0.424743	1.45471e-19
NCF2	AC010503.4	-0.401524	1.8055e-17
PANX1	AC010503.4	-0.401069	1.97686e-17
PHKG2	AC010503.4	0.461171	3.41899e-23
GABPB1	DNAJC3-DT	0.430632	4.03027e-20
KLHL24	DNAJC3-DT	0.513586	3.05785e-29
ALOX5	AL133355.1	0.461489	3.16433e-23
AURKA	AL133355.1	-0.411405	2.42881e-18
DUOX1	AL133355.1	0.418409	5.62599e-19
TAZ	AC003102.1	0.408274	4.61901e-18
TMBIM4	AC073896.4	0.634398	5.26929e-48
ALOX12B	AC009902.2	0.450006	4.93045e-22
ALB	AL033527.2	0.61274	4.92075e-44
SP1	AC004771.3	0.42945	5.22491e-20
TFAP2C	AL139385.1	0.413855	1.46183e-18
KLHL24	NNT-AS1	0.436797	1.02337e-20
MAPK8	NNT-AS1	0.424193	1.63776e-19
PRKAA1	NNT-AS1	0.581734	7.38225e-39
SIRT1	NNT-AS1	0.418356	5.68904e-19
ARRDC3	AL049840.5	0.413143	1.69509e-18
ATM	AL049840.5	0.699134	5.25178e-62
BACH1	AL049840.5	0.618649	4.36023e-45
HELLS	AL049840.5	0.463394	1.98583e-23
IREB2	AL049840.5	0.481318	2.14598e-25
KLHL24	AL049840.5	0.46534	1.23052e-23
PIK3CA	AL049840.5	0.523199	1.81175e-30
ZEB1	AL049840.5	0.48639	5.67178e-26
HRAS	AP003068.1	0.44754	8.77408e-22
OTUB1	AP003068.1	0.55468	8.96077e-35
ZEB1	AC053503.4	0.429239	5.47295e-20
ATM	AC138207.4	0.722939	3.7703e-68
BACH1	AC138207.4	0.446708	1.06464e-21
CYBB	AC138207.4	0.696877	1.86874e-61
HELLS	AC138207.4	0.493057	9.53671e-27
IREB2	AC138207.4	0.42583	1.14994e-19
PIK3CA	AC138207.4	0.409444	3.63609e-18
RB1	AC138207.4	0.420695	3.46396e-19
SLC7A11	AC138207.4	0.656932	1.73947e-52
TLR4	AC138207.4	0.546058	1.50375e-33
TXNRD1	AC138207.4	0.624799	3.31098e-46
ZEB1	AC138207.4	0.594157	7.27054e-41
STAT3	AC137767.1	-0.420092	3.9385e-19
KEAP1	AC008946.1	0.40626	6.96014e-18
ANO6	MID1IP1-AS1	0.439224	5.91987e-21
IREB2	MID1IP1-AS1	0.461643	3.0471e-23
KLHL24	MID1IP1-AS1	0.487521	4.20329e-26
MTOR	MID1IP1-AS1	0.401185	1.93172e-17
SLC38A1	MID1IP1-AS1	0.466866	8.43585e-24
SP1	MID1IP1-AS1	0.531636	1.40666e-31
ANO6	AC022400.1	0.407455	5.45981e-18
KLHL24	AC022400.1	0.419786	4.20268e-19
SRC	AC022400.1	0.440794	4.14488e-21
ANO6	CASC22	0.424896	1.40728e-19
KLHL24	CASC22	0.41141	2.42613e-18
ACSF2	AL035661.1	0.488057	3.64548e-26
ALOX5	AL035661.1	0.402862	1.38122e-17
IDH1	AL035661.1	0.498405	2.21784e-27
NCF2	AL035661.1	-0.410063	3.20195e-18
HIC1	LINC01614	0.402591	1.4585e-17
RGS4	LINC01614	0.527613	4.80146e-31
ATM	AC048344.4	0.502582	6.97122e-28
BACH1	AC048344.4	0.462867	2.2595e-23
HELLS	AC048344.4	0.40123	1.91441e-17
G6PD	AC114489.1	0.431278	3.49579e-20
TXNRD1	AC114489.1	0.400037	2.4274e-17
GABPB1	AL662844.4	0.465203	1.27277e-23
ALOX5	AC021016.2	0.412262	2.03454e-18
ANO6	AC010834.3	0.572478	2.03308e-37
ATM	AC010834.3	0.626724	1.4601e-46
BACH1	AC010834.3	0.468052	6.28095e-24
FBXW7	AC010834.3	0.41114	2.56534e-18
GABPB1	AC010834.3	0.438555	6.88789e-21
HELLS	AC010834.3	0.505239	3.31036e-28
IREB2	AC010834.3	0.610258	1.34128e-43
KLHL24	AC010834.3	0.692483	2.13708e-60
MAPK14	AC010834.3	0.444587	1.73851e-21
MAPK8	AC010834.3	0.523503	1.65458e-30
MAPK9	AC010834.3	0.404319	1.03049e-17
PIK3CA	AC010834.3	0.581925	6.8855e-39
SIRT1	AC010834.3	0.450269	4.63524e-22
SP1	AC010834.3	0.548238	7.42799e-34
TUBE1	AC010834.3	0.46559	1.15674e-23
ANO6	AC004918.3	0.427428	8.12727e-20
ARRDC3	AC004918.3	0.433639	2.07253e-20
ATM	AC004918.3	0.627053	1.26849e-46
BACH1	AC004918.3	0.56727	1.25498e-36
IREB2	AC004918.3	0.527714	4.65643e-31
KLHL24	AC004918.3	0.562359	6.77952e-36
MAPK8	AC004918.3	0.414399	1.30518e-18
PIK3CA	AC004918.3	0.562361	6.77477e-36
SP1	AC004918.3	0.423833	1.76968e-19
SETD1B	LINC00265	0.458203	7.01631e-23
SRC	LINC00265	0.475052	1.07691e-24
TUBE1	LINC00265	0.435856	1.26382e-20
BECN1	AC005288.1	0.505854	2.78413e-28
IREB2	AC005288.1	0.438731	6.61814e-21
MTDH	AC005288.1	0.404844	9.27059e-18
NOX1	AC005288.1	0.406776	6.26778e-18
ACSF2	AL158206.1	0.422965	2.13255e-19
GDF15	AL158206.1	0.425382	1.26698e-19
HSD17B11	AL158206.1	0.411319	2.47219e-18
PEBP1	AL158206.1	0.422946	2.14109e-19
SLC2A6	AL158206.1	0.408977	4.00074e-18
CHMP6	C17orf82	0.431618	3.24284e-20
GABPB1	AC107375.1	0.42153	2.89905e-19
ATM	AC107081.2	0.401688	1.7471e-17
BACH1	AC107081.2	0.404768	9.41346e-18
ATM	AC009948.1	0.412592	1.90007e-18
ARNTL	DUBR	0.403195	1.29195e-17
ATM	DUBR	0.535887	3.77685e-32
BACH1	DUBR	0.418166	5.92194e-19
CYBB	DUBR	0.570661	3.85051e-37
EIF2AK4	DUBR	0.429769	4.87189e-20
SLC2A12	DUBR	0.43495	1.54758e-20
SLC7A11	DUBR	0.471397	2.71835e-24
TLR4	DUBR	0.416944	7.66025e-19
TXNRD1	DUBR	0.485875	6.49987e-26
ZEB1	DUBR	0.541742	5.98422e-33
ANO6	GHRLOS	0.449049	6.16917e-22
ATM	GHRLOS	0.414538	1.26782e-18
KLHL24	GHRLOS	0.539852	1.08894e-32
ZFP69B	AL050341.2	0.618958	3.8356e-45
KLHL24	AL590652.1	0.417955	6.19189e-19
SP1	AL590652.1	0.468082	6.23498e-24
TUBE1	AL590652.1	0.509889	8.85292e-29
VEGFA	AL590652.1	0.412059	2.12183e-18
ANO6	AC006001.2	0.503914	4.80371e-28
KLHL24	AC006001.2	0.598478	1.39003e-41
STMN1	MIAT	0.591193	2.22968e-40
TAZ	LINC01176	0.411915	2.18587e-18
PHKG2	AC010973.2	0.423861	1.75895e-19
TAZ	AC010973.2	0.437588	8.56575e-21
ANO6	AC020978.4	0.640268	3.89439e-49
IDH1	AC020978.4	0.452547	2.70896e-22
KLHL24	AC020978.4	0.578362	2.50061e-38
MT1G	AC020978.4	0.443758	2.10415e-21
SP1	AC020978.4	0.408571	4.34786e-18
TF	AC020978.4	0.599816	8.28586e-42
PHKG2	CH17-340M24.3	0.41634	8.69715e-19
ZEB1	AC005180.1	0.482822	1.44972e-25
ATM	AL163051.2	0.563577	4.47342e-36
BACH1	AL163051.2	0.507523	1.73655e-28
GABPB1	AL163051.2	0.43702	9.733e-21
HELLS	AL163051.2	0.450076	4.84991e-22
IREB2	AL163051.2	0.502485	7.16246e-28
KLHL24	AL163051.2	0.556387	5.0771e-35
MAPK8	AL163051.2	0.408715	4.22146e-18
PIK3CA	AL163051.2	0.474799	1.14863e-24
IREB2	NORAD	0.423394	1.94499e-19
KLHL24	NORAD	0.445217	1.50341e-21
NFS1	NORAD	0.434154	1.84822e-20
SLC38A1	NORAD	0.434389	1.754e-20
SP1	NORAD	0.42907	5.67944e-20
ANO6	AL024508.1	0.488478	3.25927e-26
ATM	AL024508.1	0.555728	6.32442e-35
HELLS	AL024508.1	0.404171	1.06178e-17
KLHL24	AL024508.1	0.567089	1.33619e-36
MAP3K5	AL024508.1	0.427319	8.32342e-20
PIK3CA	AL024508.1	0.402042	1.62797e-17
BACH1	AL391001.1	0.450532	4.35768e-22
KLHL24	AL391001.1	0.407722	5.17017e-18
ATF3	AC020916.1	0.615238	1.77755e-44
DUSP1	AC020916.1	0.543814	3.09165e-33
JUN	AC020916.1	0.401548	1.79687e-17
ZFP36	AC020916.1	0.476374	7.68374e-25
ANO6	Z83843.1	0.412332	2.00529e-18
ARRDC3	Z83843.1	0.425924	1.12686e-19
ATM	Z83843.1	0.647585	1.39747e-50
BACH1	Z83843.1	0.59211	1.57857e-40
GABPB1	Z83843.1	0.435336	1.41985e-20
HELLS	Z83843.1	0.437369	8.99957e-21
IREB2	Z83843.1	0.504289	4.32357e-28
KLHL24	Z83843.1	0.568695	7.65052e-37
MAPK8	Z83843.1	0.44898	6.26946e-22
PIK3CA	Z83843.1	0.533659	7.54155e-32
SP1	Z83843.1	0.410821	2.73997e-18
TUBE1	Z83843.1	0.404508	9.91942e-18
IDH1	AATBC	0.408824	4.12854e-18
ANO6	AL354993.2	0.593964	7.82396e-41
GABPB1	AL354993.2	0.415886	9.56591e-19
IREB2	AL354993.2	0.53775	2.10979e-32
KLHL24	AL354993.2	0.713558	1.18162e-65
MAPK14	AL354993.2	0.40962	3.50666e-18
MAPK8	AL354993.2	0.456346	1.09655e-22
PIK3CA	AL354993.2	0.466082	1.02421e-23
SIRT1	AL354993.2	0.401321	1.88005e-17
SLC38A1	AL354993.2	0.417451	6.88511e-19
SP1	AL354993.2	0.552263	1.99231e-34
TF	AL354993.2	0.445255	1.49034e-21
ALOX5	TMEM51-AS1	0.495977	4.3149e-27
DUOX1	TMEM51-AS1	0.472955	1.83445e-24
HSPA5	TMEM51-AS1	-0.424634	1.48931e-19
SRC	TMEM51-AS1	0.508609	1.2754e-28
VEGFA	TMEM51-AS1	0.405035	8.91959e-18
ATM	AC020913.3	0.741598	1.95618e-73
BACH1	AC020913.3	0.592664	1.28036e-40
CYBB	AC020913.3	0.409785	3.38986e-18
GABPB1	AC020913.3	0.402624	1.44867e-17
HELLS	AC020913.3	0.506192	2.531e-28
IREB2	AC020913.3	0.53165	1.40094e-31
KLHL24	AC020913.3	0.513789	2.88366e-29
PIK3CA	AC020913.3	0.532899	9.53546e-32
SLC7A11	AC020913.3	0.403128	1.30963e-17
TLR4	AC020913.3	0.419738	4.24522e-19
ZEB1	AC020913.3	0.48331	1.27569e-25
ATM	AC093620.1	0.558614	2.40766e-35
GPT2	LINC01224	0.432145	2.88663e-20
PHKG2	AC120053.1	0.489221	2.67304e-26
STMN1	CAMTA1-DT	0.535353	4.45898e-32
KLHL24	AC097103.2	0.440695	4.23961e-21
SNX4	AC097103.2	0.402986	1.34748e-17
TUBE1	AC008735.4	0.521837	2.71876e-30
ZNF419	AC008735.4	0.455278	1.41554e-22
CISD1	AC073335.2	-0.437547	8.64561e-21
EIF2S1	AC073335.2	-0.432634	2.59014e-20
SRC	AC073335.2	0.47424	1.32424e-24
IDH1	ERVE-1	0.507775	1.61678e-28
SLC38A1	ERVE-1	0.417883	6.28581e-19
KLHL24	IQCH-AS1	0.435451	1.3839e-20
NCF2	IQCH-AS1	-0.42376	1.7979e-19
SP1	IQCH-AS1	0.407902	4.9834e-18
SETD1B	AL031714.1	0.4105	2.92666e-18
SRC	AL031714.1	0.470671	3.26254e-24
TUBE1	AL031714.1	0.488011	3.68995e-26
VEGFA	AL031714.1	0.409032	3.95607e-18
ANO6	AC007128.1	0.547453	9.58044e-34
IREB2	AC007128.1	0.429275	5.42949e-20
KLHL24	AC007128.1	0.645197	4.18249e-50
MAPK8	AC007128.1	0.415677	9.99447e-19
PIK3CA	AC007128.1	0.44613	1.21727e-21
SLC38A1	AC007128.1	0.450054	4.87516e-22
SP1	AC007128.1	0.451454	3.50746e-22
PHKG2	AP002360.3	0.554472	9.60102e-35
TAZ	AP002360.3	0.418628	5.37119e-19
ARRDC3	AL590723.1	0.40758	5.32159e-18
ATM	AL590723.1	0.518795	6.68799e-30
BACH1	AL590723.1	0.557033	4.09118e-35
IREB2	AL590723.1	0.444928	1.60731e-21
KLHL24	AL590723.1	0.510652	7.11764e-29
MAPK8	AL590723.1	0.40559	7.97233e-18
PIK3CA	AL590723.1	0.477832	5.28573e-25
IFNG	HCP5	0.538208	1.82741e-32
NCF2	HCP5	0.465637	1.14352e-23
PML	HCP5	0.601247	4.75083e-42
KLHL24	ZNF32-AS2	0.487795	3.90871e-26
MAPK8	ZNF32-AS2	0.438985	6.2497e-21
SETD1B	ZNF32-AS2	0.401603	1.77712e-17
SP1	ZNF32-AS2	0.41049	2.93284e-18
TUBE1	ZNF32-AS2	0.524305	1.30147e-30
ZNF419	ZNF32-AS2	0.478371	4.60163e-25
ZEB1	AC005180.2	0.47447	1.24908e-24
ANO6	AL591848.4	0.534392	6.00946e-32
ATM	AL591848.4	0.416251	8.86032e-19
IREB2	AL591848.4	0.452209	2.93492e-22
KLHL24	AL591848.4	0.624974	3.07388e-46
MAPK8	AL591848.4	0.426833	9.24988e-20
SP1	AL591848.4	0.424945	1.39246e-19
ATM	AC129510.1	0.502576	6.98128e-28
FBXW7	AC129510.1	0.401395	1.85236e-17
HELLS	AC129510.1	0.474673	1.18612e-24
IREB2	AC129510.1	0.417908	6.25339e-19
KLHL24	AC129510.1	0.505677	2.9267e-28
SP1	AC129510.1	0.403427	1.23312e-17
TUBE1	AC129510.1	0.449073	6.13496e-22
ACSF2	ARHGAP27P1-BPTFP1-KPNA2P3	0.425377	1.26838e-19
KLHL24	PPP1R26-AS1	0.403489	1.21801e-17
SLC2A8	PPP1R26-AS1	0.487067	4.74103e-26
KLHL24	FLJ45513	0.418086	6.02201e-19
BECN1	MAP3K14-AS1	0.485771	6.68026e-26
IDH1	MAP3K14-AS1	0.432156	2.87949e-20
KLHL24	MAP3K14-AS1	0.452596	2.67796e-22
STAT3	TBX2-AS1	-0.408829	4.12364e-18
GABPB1	AL035563.1	0.437925	7.93934e-21
ARRDC3	AC012181.1	0.46246	2.49627e-23
ATM	AC012181.1	0.605673	8.35592e-43
BACH1	AC012181.1	0.609146	2.09632e-43
GABPB1	AC012181.1	0.415933	9.47215e-19
IREB2	AC012181.1	0.446865	1.02646e-21
KLHL24	AC012181.1	0.481477	2.05885e-25
PIK3CA	AC012181.1	0.500084	1.39541e-27
TAZ	AL136295.2	0.420475	3.62982e-19
ANO6	NUTM2B-AS1	0.567869	1.01965e-36
ATM	NUTM2B-AS1	0.547839	8.45453e-34
HELLS	NUTM2B-AS1	0.499442	1.66648e-27
IREB2	NUTM2B-AS1	0.439033	6.18159e-21
KLHL24	NUTM2B-AS1	0.63527	3.59175e-48
MAPK8	NUTM2B-AS1	0.458407	6.68061e-23
PIK3CA	NUTM2B-AS1	0.432137	2.89185e-20
SP1	NUTM2B-AS1	0.402023	1.6339e-17
TF	NUTM2B-AS1	0.436775	1.02851e-20
ELAVL1	AC125257.1	0.474834	1.13858e-24
GABPB1	AC125257.1	0.446615	1.08785e-21
HELLS	AC125257.1	0.410487	2.93473e-18
KLHL24	AC125257.1	0.490581	1.85794e-26
MAPK8	AC125257.1	0.467847	6.60997e-24
GABPB1	UBL7-AS1	0.509108	1.1065e-28
IREB2	UBL7-AS1	0.59879	1.2325e-41
KLHL24	UBL7-AS1	0.539683	1.14853e-32
NCOA4	UBL7-AS1	0.414211	1.35735e-18
PIK3CA	UBL7-AS1	0.443783	2.09199e-21
SP1	UBL7-AS1	0.444216	1.89394e-21
ATM	MUC20-OT1	0.401711	1.73922e-17
KLHL24	MUC20-OT1	0.457973	7.4171e-23
TUBE1	MUC20-OT1	0.431736	3.15989e-20
ZEB1	AC005291.2	0.441234	3.75012e-21
GABPB1	AL133338.1	0.498761	2.01067e-27
NNMT	AP001434.1	0.450425	4.46834e-22
TUBE1	AC006042.1	0.401212	1.92145e-17
STMN1	AC009309.1	0.416702	8.05964e-19
IREB2	AC008764.2	0.467483	7.23737e-24
MTOR	AC008764.2	0.428355	6.63941e-20
SETD1B	AC008764.2	0.55063	3.4048e-34
SP1	AC008764.2	0.506705	2.18915e-28
TUBE1	AC008764.2	0.445031	1.5693e-21
ANO6	AL080317.1	0.403831	1.1369e-17
KLHL24	AL080317.1	0.505839	2.79573e-28
ANO6	AC073957.3	0.453241	2.29866e-22
KLHL24	AC073957.3	0.525746	8.44058e-31
SP1	AC073957.3	0.456467	1.06523e-22
HILPDA	AC010655.2	0.653315	9.67469e-52
NCF2	MCF2L-AS1	-0.412834	1.80708e-18
ANO6	MALAT1	0.447193	9.51086e-22
ARRDC3	MALAT1	0.407668	5.22698e-18
ATM	MALAT1	0.57696	4.13616e-38
BACH1	MALAT1	0.597161	2.30818e-41
GABPB1	MALAT1	0.412833	1.80769e-18
IREB2	MALAT1	0.46976	4.10012e-24
KLHL24	MALAT1	0.580812	1.03202e-38
MAPK8	MALAT1	0.446305	1.16878e-21
PIK3CA	MALAT1	0.526935	5.89504e-31
ZNF419	ZNF582-AS1	0.444435	1.80049e-21
FANCD2	AC012073.1	0.415835	9.66879e-19
HELLS	AC012073.1	0.401725	1.73417e-17
ATM	AL022328.3	0.454986	1.51787e-22
FBXW7	AL022328.3	0.407029	5.95422e-18
SETD1B	AL022328.3	0.421927	2.66321e-19
SP1	AL022328.3	0.40689	6.1249e-18
TUBE1	AL022328.3	0.458563	6.43338e-23
ANO6	AL353804.1	0.417736	6.48411e-19
ATM	AL353804.1	0.762827	4.9386e-80
BACH1	AL353804.1	0.555793	6.18895e-35
CYBB	AL353804.1	0.415411	1.05665e-18
GABPB1	AL353804.1	0.426124	1.07895e-19
HELLS	AL353804.1	0.549554	4.83912e-34
IREB2	AL353804.1	0.563767	4.19109e-36
KLHL24	AL353804.1	0.518823	6.6331e-30
MAPK8	AL353804.1	0.409849	3.3458e-18
PIK3CA	AL353804.1	0.55484	8.49742e-35
SLC7A11	AL353804.1	0.460091	4.44535e-23
TLR4	AL353804.1	0.45648	1.06178e-22
ZEB1	AL353804.1	0.554457	9.64811e-35
ATM	AC127024.4	0.676287	1.17935e-56
BACH1	AC127024.4	0.486229	5.91932e-26
FBXW7	AC127024.4	0.400459	2.23236e-17
GABPB1	AC127024.4	0.44623	1.18934e-21
HELLS	AC127024.4	0.535533	4.21688e-32
IREB2	AC127024.4	0.525229	9.86113e-31
KLHL24	AC127024.4	0.532145	1.203e-31
MAPK8	AC127024.4	0.413534	1.56285e-18
PIK3CA	AC127024.4	0.482057	1.76987e-25
SP1	AC127024.4	0.433375	2.19761e-20
TUBE1	AC127024.4	0.440709	4.22578e-21
BACH1	AF127577.4	0.404847	9.26513e-18
LAMP2	GATA3-AS1	-0.461175	3.41584e-23
SLC2A8	GATA3-AS1	0.441565	3.47718e-21
STAT3	GATA3-AS1	-0.45049	4.4006e-22
ATM	AC145423.3	0.495922	4.37917e-27
IREB2	AC145423.3	0.405523	8.08107e-18
KLHL24	AC145423.3	0.460704	3.82992e-23
SRC	AC080112.1	0.484723	8.80624e-26
PHKG2	AC012645.4	0.5185	7.2934e-30
AKR1C1	LINC00519	0.42129	3.0516e-19
TP63	LINC00519	0.435765	1.2898e-20
LPIN1	AC092490.1	0.48918	2.70258e-26
SETD1B	AL360181.2	0.407716	5.17669e-18
NRAS	AC125807.2	0.443509	2.22813e-21
ANO6	ZNF436-AS1	0.497489	2.85278e-27
KLHL24	ZNF436-AS1	0.631979	1.51667e-47
SP1	ZNF436-AS1	0.475021	1.08545e-24
VEGFA	ZNF436-AS1	0.422202	2.51139e-19
PHKG2	MIR762HG	0.551967	2.19551e-34
TUBE1	AL135999.1	0.465381	1.21799e-23
ZNF419	AL135999.1	0.402726	1.41957e-17
AURKA	AC099850.3	0.638946	7.03632e-49
EIF2S1	AC099850.3	0.464773	1.41522e-23
FANCD2	AC099850.3	0.438047	7.72432e-21
HELLS	AC099850.3	0.43225	2.82018e-20
MAFG	AC099850.3	0.403475	1.22125e-17
MTDH	AC099850.3	0.476494	7.45238e-25
MTOR	AC099850.3	0.468312	5.88722e-24
NRAS	AC099850.3	0.561	1.07569e-35
PIK3CA	AC099850.3	0.430677	3.99102e-20
RRM2	AC099850.3	0.448294	7.3596e-22
ATM	AC024075.1	0.638729	7.75393e-49
BACH1	AC024075.1	0.410872	2.7111e-18
HELLS	AC024075.1	0.406113	7.17092e-18
IREB2	AC024075.1	0.586598	1.23821e-39
KLHL24	AC024075.1	0.468948	5.02399e-24
MAP3K5	AC024075.1	0.415319	1.07699e-18
MTOR	AC024075.1	0.519089	6.1324e-30
PIK3CA	AC024075.1	0.456289	1.11156e-22
SETD1B	AC024075.1	0.510129	8.26607e-29
SP1	AC024075.1	0.530338	2.09396e-31
IFNG	U62317.4	0.470782	3.17324e-24
ANO6	AC060780.1	0.427948	7.2567e-20
ATM	AC060780.1	0.43893	6.32671e-21
HELLS	AC060780.1	0.498828	1.97388e-27
IREB2	AC060780.1	0.509607	9.59674e-29
KLHL24	AC060780.1	0.584116	3.09062e-39
MAPK8	AC060780.1	0.426057	1.09479e-19
MTOR	AC060780.1	0.452108	3.00544e-22
SIRT1	AC060780.1	0.433963	1.92852e-20
SP1	AC060780.1	0.442648	2.7146e-21
ANO6	SNHG14	0.544531	2.45657e-33
KLHL24	SNHG14	0.553704	1.23834e-34
SIRT1	SNHG14	0.407587	5.3139e-18
TF	SNHG14	0.445091	1.548e-21
PHKG2	AC011462.4	0.408038	4.84722e-18
TAZ	AC011462.4	0.424245	1.61954e-19
ANO6	FMR1-IT1	0.401001	2.00367e-17
ATM	FMR1-IT1	0.545516	1.79028e-33
HELLS	FMR1-IT1	0.436214	1.16633e-20
IREB2	FMR1-IT1	0.494596	6.28408e-27
KLHL24	FMR1-IT1	0.535839	3.83352e-32
PIK3CA	FMR1-IT1	0.46086	3.68748e-23
SP1	FMR1-IT1	0.505306	3.24869e-28
TUBE1	FMR1-IT1	0.461927	2.84378e-23
GCH1	USP30-AS1	0.448075	7.74631e-22
IFNG	USP30-AS1	0.726134	5.03953e-69
NCF2	USP30-AS1	0.424531	1.52269e-19
PML	USP30-AS1	0.609913	1.54111e-43
SOCS1	USP30-AS1	0.482515	1.57071e-25
HELLS	POLH-AS1	0.408239	4.65267e-18
ANO6	SDCBP2-AS1	0.408775	4.16984e-18
ATM	SDCBP2-AS1	0.738853	1.25117e-72
BACH1	SDCBP2-AS1	0.53352	7.87272e-32
GABPB1	SDCBP2-AS1	0.444691	1.6976e-21
HELLS	SDCBP2-AS1	0.525715	8.51872e-31
IREB2	SDCBP2-AS1	0.531908	1.29386e-31
KLHL24	SDCBP2-AS1	0.518147	8.09113e-30
MAPK8	SDCBP2-AS1	0.413629	1.53214e-18
PIK3CA	SDCBP2-AS1	0.537046	2.6301e-32
TLR4	SDCBP2-AS1	0.425922	1.12734e-19
ZEB1	SDCBP2-AS1	0.497976	2.49526e-27
ALOX5	AL391121.1	0.41061	2.86132e-18
ATM	AP000240.1	0.509007	1.13883e-28
BACH1	AP000240.1	0.515288	1.86649e-29
ATM	LINC-PINT	0.76194	9.62092e-80
BACH1	LINC-PINT	0.601406	4.46628e-42
CYBB	LINC-PINT	0.547851	8.42051e-34
HELLS	LINC-PINT	0.443905	2.03433e-21
IREB2	LINC-PINT	0.402137	1.59713e-17
PIK3CA	LINC-PINT	0.488703	3.06967e-26
SLC7A11	LINC-PINT	0.495016	5.60674e-27
TLR4	LINC-PINT	0.482141	1.73152e-25
TXNRD1	LINC-PINT	0.435885	1.2557e-20
ZEB1	LINC-PINT	0.606588	5.8145e-43
ANO6	AC108062.1	0.413977	1.42526e-18
KLHL24	AC108062.1	0.498228	2.32835e-27
TF	AC108062.1	0.402809	1.39601e-17
TUBE1	AC093726.2	0.401421	1.84273e-17
CISD1	AC010761.4	-0.420573	3.55499e-19
SRC	AC010761.4	0.460603	3.92505e-23
NNMT	AC073611.1	0.47658	7.29036e-25
RGS4	AC073611.1	0.420027	3.99316e-19
ARRDC3	NEAT1	0.405023	8.94151e-18
ATM	NEAT1	0.516177	1.44053e-29
BACH1	NEAT1	0.539726	1.13302e-32
IREB2	NEAT1	0.404748	9.45128e-18
KLHL24	NEAT1	0.446262	1.18057e-21
PIK3CA	NEAT1	0.424989	1.37945e-19
ZEB1	MBNL1-AS1	0.50772	1.64214e-28
ACSF2	IPO5P1	0.41035	3.01842e-18
ANO6	IPO5P1	0.610452	1.24037e-43
IDH1	IPO5P1	0.424063	1.68437e-19
KLHL24	IPO5P1	0.625362	2.60776e-46
TF	IPO5P1	0.594616	6.10552e-41
VEGFA	IPO5P1	0.428116	6.99534e-20
IFNG	AC007991.2	0.602923	2.46817e-42
PML	AC007991.2	0.517364	1.01816e-29
CYBB	CARD8-AS1	0.453467	2.17877e-22
NCF2	CARD8-AS1	0.443149	2.41993e-21
CD44	AL135818.2	0.413035	1.73348e-18
PML	AL135818.2	0.413264	1.65305e-18
TRIB3	AC112721.1	0.544941	2.15362e-33
GPX4	AC006942.1	0.437482	8.77277e-21
EMC2	OTUD6B-AS1	0.432945	2.41762e-20
MTDH	OTUD6B-AS1	0.433522	2.12732e-20
SLC38A1	OTUD6B-AS1	0.436303	1.14343e-20
ANO6	AC002128.2	0.438495	6.98161e-21
ATM	AC002128.2	0.418325	5.72612e-19
BACH1	AC002128.2	0.458886	5.95088e-23
IREB2	AC002128.2	0.472118	2.26667e-24
KLHL24	AC002128.2	0.586204	1.43271e-39
MAPK8	AC002128.2	0.43828	7.32832e-21
PIK3CA	AC002128.2	0.467634	6.96973e-24
SP1	AC002128.2	0.452663	2.63607e-22
ARRDC3	AL596325.2	0.402908	1.36848e-17
BACH1	AL596325.2	0.54713	1.06357e-33
ANO6	AC108010.1	0.635067	3.92689e-48
ARRDC3	AC108010.1	0.488544	3.20219e-26
ATM	AC108010.1	0.687047	4.10263e-59
BACH1	AC108010.1	0.610979	1.0033e-43
FBXW7	AC108010.1	0.424321	1.59304e-19
HELLS	AC108010.1	0.468381	5.78666e-24
IREB2	AC108010.1	0.676299	1.17219e-56
KLHL24	AC108010.1	0.702123	9.60224e-63
MAP3K5	AC108010.1	0.449577	5.45253e-22
MAPK1	AC108010.1	0.40965	3.48523e-18
MAPK14	AC108010.1	0.484968	8.25566e-26
MAPK8	AC108010.1	0.471701	2.51818e-24
MAPK9	AC108010.1	0.40682	6.21173e-18
MTOR	AC108010.1	0.471618	2.57129e-24
NCOA4	AC108010.1	0.442692	2.68714e-21
PIK3CA	AC108010.1	0.678808	3.19936e-57
SIRT1	AC108010.1	0.441736	3.34366e-21
SP1	AC108010.1	0.606583	5.8247e-43
ANO6	AC005104.1	0.430154	4.47702e-20
ARRDC3	AC005104.1	0.412218	2.05318e-18
ATM	AC005104.1	0.589464	4.26387e-40
BACH1	AC005104.1	0.518078	8.25596e-30
FBXW7	AC005104.1	0.418026	6.09934e-19
GABPB1	AC005104.1	0.411732	2.27033e-18
HELLS	AC005104.1	0.407022	5.96179e-18
IREB2	AC005104.1	0.483802	1.12147e-25
KLHL24	AC005104.1	0.5643	3.49193e-36
MAPK8	AC005104.1	0.439247	5.88917e-21
PIK3CA	AC005104.1	0.502778	6.59864e-28
SP1	AC005104.1	0.462921	2.22991e-23
TUBE1	AC005104.1	0.476696	7.0763e-25
TUBE1	GEMIN7-AS1	0.432801	2.49639e-20
ATG4D	AC010618.2	0.402772	1.40635e-17
PHKG2	AC010618.2	0.517069	1.10984e-29
TAZ	AC010618.2	0.468039	6.30176e-24
PHKG2	AC008759.2	0.423029	2.10351e-19
BACH1	AL021578.1	0.42145	2.94932e-19
KLHL24	AL021578.1	0.467413	7.3634e-24
GABPB1	AC009118.3	0.450442	4.45096e-22
PHKG2	ZNF426-DT	0.439707	5.30653e-21
ATM	AL031600.1	0.528921	3.22755e-31
HELLS	AL031600.1	0.435153	1.47914e-20
IREB2	AL031600.1	0.444398	1.81594e-21
SETD1B	AL031600.1	0.414103	1.3882e-18
SRC	AL139287.1	0.431165	3.5837e-20
ZNF419	AL139287.1	0.403362	1.24949e-17
ANO6	AC024361.1	0.476541	7.36185e-25
KLHL24	AC024361.1	0.590501	2.89206e-40
ANO6	AL021878.2	0.469535	4.33813e-24
GABPB1	AL021878.2	0.416712	8.0435e-19
HELLS	AL021878.2	0.472123	2.2636e-24
IREB2	AL021878.2	0.478002	5.05998e-25
KLHL24	AL021878.2	0.595673	4.08019e-41
MAPK8	AL021878.2	0.460391	4.13238e-23
SIRT1	AL021878.2	0.406526	6.59477e-18
SP1	AL021878.2	0.534273	6.23659e-32
TUBE1	AL021878.2	0.44224	2.9802e-21
VEGFA	AL021878.2	0.418917	5.05302e-19
PHKG2	AL391244.3	0.401069	1.97698e-17
JDP2	RASSF8-AS1	0.436335	1.13513e-20
NNMT	RASSF8-AS1	0.432199	2.85242e-20
RGS4	RASSF8-AS1	0.509371	1.02664e-28
ANO6	AC073534.1	0.552482	1.85353e-34
KLHL24	AC073534.1	0.598238	1.52471e-41
TF	AC073534.1	0.438595	6.82571e-21
NF2	AC092171.2	0.416028	9.28426e-19
WIPI2	AC092171.2	0.460087	4.44967e-23
TUBE1	AC004148.2	0.498843	1.96569e-27
ZNF419	AC004148.2	0.480841	2.42922e-25
PHKG2	AC026333.4	0.464638	1.46298e-23
PHKG2	MHENCR	0.47491	1.11669e-24
STAT3	MHENCR	-0.408378	4.52222e-18
TAZ	MHENCR	0.505159	3.38586e-28
ANO6	FAM160A1-DT	0.497642	2.73485e-27
ARRDC3	FAM160A1-DT	0.424512	1.5289e-19
BACH1	FAM160A1-DT	0.427749	7.57807e-20
IREB2	FAM160A1-DT	0.515393	1.81039e-29
KLHL24	FAM160A1-DT	0.59773	1.8544e-41
MAPK1	FAM160A1-DT	0.412268	2.03194e-18
MAPK8	FAM160A1-DT	0.426241	1.05186e-19
PIK3CA	FAM160A1-DT	0.495	5.63034e-27
SIRT1	FAM160A1-DT	0.401606	1.77594e-17
SLC38A1	FAM160A1-DT	0.408516	4.39681e-18
SP1	FAM160A1-DT	0.537503	2.27917e-32
HELLS	AC145207.5	0.445191	1.51259e-21
MAFG	AC145207.5	0.475994	8.46808e-25
MTOR	AC145207.5	0.435594	1.34025e-20
ANO6	AC096586.2	0.491034	1.64523e-26
ATM	AC096586.2	0.529889	2.40252e-31
BACH1	AC096586.2	0.401062	1.97976e-17
FBXW7	AC096586.2	0.435403	1.39863e-20
GABPB1	AC096586.2	0.439369	5.72885e-21
HELLS	AC096586.2	0.422789	2.21436e-19
IREB2	AC096586.2	0.509448	1.00425e-28
KLHL24	AC096586.2	0.621309	1.44016e-45
MAPK8	AC096586.2	0.471448	2.68355e-24
PIK3CA	AC096586.2	0.436466	1.10227e-20
SP1	AC096586.2	0.484279	9.89567e-26
TUBE1	AC096586.2	0.455169	1.45277e-22
ANO6	GABPB1-AS1	0.440704	4.2304e-21
ATM	GABPB1-AS1	0.614395	2.50921e-44
BACH1	GABPB1-AS1	0.410793	2.75559e-18
GABPB1	GABPB1-AS1	0.500273	1.32421e-27
HELLS	GABPB1-AS1	0.467047	8.06427e-24
IREB2	GABPB1-AS1	0.518978	6.33702e-30
KLHL24	GABPB1-AS1	0.584304	2.88491e-39
PIK3CA	GABPB1-AS1	0.482866	1.43295e-25
SP1	GABPB1-AS1	0.409887	3.32011e-18
TUBE1	GABPB1-AS1	0.464283	1.59633e-23
EIF2S1	SPINT1-AS1	-0.416539	8.3414e-19
PHKG2	SPINT1-AS1	0.408516	4.39676e-18
ATM	MIR222HG	0.463119	2.1247e-23
CYBB	MIR222HG	0.479901	3.09946e-25
SLC7A11	MIR222HG	0.458896	5.93609e-23
ZEB1	MIR222HG	0.49398	7.4282e-27
ATM	AC145098.1	0.490917	1.69782e-26
CYBB	AC145098.1	0.513448	3.18291e-29
TLR4	AC145098.1	0.400683	2.13502e-17
ZEB1	AC145098.1	0.405533	8.06436e-18
BACH1	LINC00649	0.456601	1.03136e-22
KLHL24	LINC00649	0.444599	1.73403e-21
SP1	LINC00649	0.429525	5.13971e-20
TMBIM4	AC009779.2	0.499181	1.79068e-27
ATM	AP000786.1	0.547316	1.00148e-33
PIK3CA	AP000786.1	0.418325	5.72593e-19
SLC7A11	AP000786.1	0.417947	6.20189e-19
GABPB1	ZNF433-AS1	0.439224	5.92006e-21
KLHL24	ZNF433-AS1	0.52507	1.03427e-30
ATM	ANKRD10-IT1	0.552375	1.92029e-34
HELLS	ANKRD10-IT1	0.466676	8.84256e-24
IREB2	ANKRD10-IT1	0.454338	1.771e-22
KLHL24	ANKRD10-IT1	0.462916	2.233e-23
SP1	ANKRD10-IT1	0.471523	2.63338e-24
TUBE1	ANKRD10-IT1	0.477492	5.7685e-25
AURKA	AC091057.1	0.404781	9.3894e-18
BRD4	AC091057.1	0.410472	2.94379e-18
FANCD2	AC091057.1	0.466912	8.34013e-24
GABPB1	AC091057.1	0.45643	1.07467e-22
HELLS	AC091057.1	0.646242	2.59159e-50
IREB2	AC091057.1	0.541981	5.54618e-33
MTOR	AC091057.1	0.434649	1.65527e-20
PIK3CA	AC091057.1	0.47513	1.0558e-24
SP1	AC091057.1	0.432878	2.45425e-20
IREB2	AC020915.2	0.407538	5.36813e-18
KLHL24	AC020915.2	0.414584	1.25588e-18
ATM	AC015871.3	0.409648	3.48717e-18
GABPB1	AC015871.3	0.435343	1.41747e-20
KLHL24	AC015871.3	0.425033	1.36631e-19
ATM	XIST	0.549156	5.51065e-34
CYBB	XIST	0.526115	7.55132e-31
RB1	XIST	0.405139	8.73424e-18
SLC7A11	XIST	0.620454	2.05782e-45
TLR4	XIST	0.411276	2.49457e-18
TXNRD1	XIST	0.516774	1.20976e-29
ZEB1	XIST	0.507078	1.96986e-28
SRC	AC073575.2	0.405779	7.67286e-18
TAZ	LINC00893	0.421944	2.65346e-19
ANO6	AC009318.3	0.647582	1.39935e-50
ATM	AC009318.3	0.410713	2.80136e-18
IREB2	AC009318.3	0.40095	2.02432e-17
KLHL24	AC009318.3	0.652446	1.45546e-51
MAPK14	AC009318.3	0.404682	9.57834e-18
MAPK8	AC009318.3	0.436716	1.04214e-20
MAPK9	AC009318.3	0.404437	1.00636e-17
PIK3CA	AC009318.3	0.403234	1.28204e-17
TF	AC009318.3	0.511615	5.39865e-29
KLHL24	ZKSCAN2-DT	0.428278	6.75292e-20
TUBE1	ZKSCAN2-DT	0.489222	2.6725e-26
ZNF419	ZKSCAN2-DT	0.48506	8.05706e-26
HELLS	AC018690.1	0.409872	3.33051e-18
IREB2	AC018690.1	0.425094	1.34841e-19
KLHL24	AC018690.1	0.482242	1.68659e-25
SP1	AC018690.1	0.410147	3.1474e-18
PHKG2	AC010542.5	0.466103	1.01897e-23
TAZ	AC010542.5	0.421956	2.64708e-19
IREB2	AC005034.5	0.487638	4.07486e-26
KLHL24	AC005034.5	0.440483	4.44857e-21
SP1	AC005034.5	0.417207	7.24908e-19
STMN1	LINC00339	0.517518	9.73244e-30
SRC	AL354919.2	0.413712	1.5058e-18
ANO6	FARP1-AS1	0.427873	7.37577e-20
KLHL24	FARP1-AS1	0.407877	5.00975e-18
TF	FARP1-AS1	0.48339	1.24953e-25
ANO6	AC008014.1	0.529952	2.35631e-31
KLHL24	AC008014.1	0.492465	1.11928e-26
TF	AC008014.1	0.480548	2.62113e-25
KLHL24	AL139260.1	0.418323	5.72849e-19
TUBE1	AL139349.1	0.4212	3.11063e-19
ANO6	AL157392.3	0.521755	2.78598e-30
ATM	AL157392.3	0.553002	1.56125e-34
HELLS	AL157392.3	0.430085	4.54531e-20
IREB2	AL157392.3	0.466086	1.02326e-23
KLHL24	AL157392.3	0.640224	3.97276e-49
MAPK8	AL157392.3	0.440891	4.05489e-21
PIK3CA	AL157392.3	0.439548	5.50068e-21
SP1	AL157392.3	0.460954	3.60424e-23
STMN1	LINC01144	0.484826	8.56954e-26
ARNTL	C5orf56	0.432863	2.46234e-20
ATM	C5orf56	0.511473	5.62338e-29
CYBB	C5orf56	0.563831	4.10117e-36
IFNG	C5orf56	0.510464	7.51096e-29
PML	C5orf56	0.471453	2.68041e-24
TLR4	C5orf56	0.470403	3.48988e-24
ZEB1	C5orf56	0.413057	1.72539e-18
ANO6	GARS-DT	0.473738	1.50411e-24
ATM	GARS-DT	0.545967	1.54837e-33
HELLS	GARS-DT	0.418877	5.09564e-19
IREB2	GARS-DT	0.413706	1.50778e-18
KLHL24	GARS-DT	0.584027	3.1934e-39
PIK3CA	GARS-DT	0.418051	6.06728e-19
SP1	GARS-DT	0.40577	7.6875e-18
ANO6	LINC00641	0.437023	9.72828e-21
ATM	LINC00641	0.599482	9.42832e-42
GABPB1	LINC00641	0.403269	1.27284e-17
HELLS	LINC00641	0.523867	1.48375e-30
IREB2	LINC00641	0.550712	3.31441e-34
KLHL24	LINC00641	0.473428	1.62714e-24
MAPK8	LINC00641	0.460629	3.90095e-23
PIK3CA	LINC00641	0.400469	2.22761e-17
SIRT1	LINC00641	0.495821	4.50248e-27
TUBE1	LINC00641	0.419672	4.30585e-19
ZEB1	LINC00641	0.437786	8.19236e-21
KLHL24	AC022167.2	0.404413	1.01127e-17
ANO6	NUTM2A-AS1	0.599483	9.42544e-42
IREB2	NUTM2A-AS1	0.413869	1.45753e-18
KLHL24	NUTM2A-AS1	0.63288	1.02416e-47
MAPK8	NUTM2A-AS1	0.479613	3.33972e-25
PIK3CA	NUTM2A-AS1	0.409506	3.58967e-18
TF	NUTM2A-AS1	0.544668	2.35122e-33
TAZ	ASMTL-AS1	0.40131	1.88418e-17
ATG5	AL138724.1	0.456968	9.44582e-23
ATM	Z98884.2	0.410533	2.90735e-18
BACH1	Z98884.2	0.402132	1.59866e-17
FBXW7	Z98884.2	0.40161	1.77474e-17
GABPB1	Z98884.2	0.417412	6.94194e-19
HELLS	Z98884.2	0.430357	4.28149e-20
IREB2	Z98884.2	0.421578	2.86941e-19
KLHL24	Z98884.2	0.486759	5.14465e-26
PIK3CA	Z98884.2	0.481279	2.16733e-25
TUBE1	Z98884.2	0.436195	1.17133e-20
ANO6	CR936218.1	0.461155	3.43212e-23
ARRDC3	CR936218.1	0.415821	9.69737e-19
ATM	CR936218.1	0.690411	6.64056e-60
BACH1	CR936218.1	0.562534	6.38532e-36
FBXW7	CR936218.1	0.429885	4.74992e-20
GABPB1	CR936218.1	0.422535	2.33852e-19
HELLS	CR936218.1	0.500181	1.35835e-27
IREB2	CR936218.1	0.557013	4.11949e-35
KLHL24	CR936218.1	0.589764	3.81165e-40
MAPK8	CR936218.1	0.45147	3.49399e-22
PIK3CA	CR936218.1	0.557579	3.40803e-35
SP1	CR936218.1	0.452482	2.7513e-22
TUBE1	CR936218.1	0.42928	5.42323e-20
ZNF419	AC008969.1	0.510498	7.43822e-29
ABCC1	AC090772.3	0.401794	1.71052e-17
AKR1C1	AC090772.3	0.508436	1.33979e-28
PGD	AC090772.3	0.408288	4.60583e-18
TXNRD1	AC090772.3	0.41399	1.4213e-18
NOX4	AL596244.1	0.547385	9.79522e-34
BACH1	AC253536.6	0.406843	6.18293e-18
KLHL24	AC253536.6	0.46682	8.5309e-24
ANO6	AL157838.1	0.491514	1.44593e-26
ARRDC3	AL157838.1	0.438349	7.21544e-21
ATM	AL157838.1	0.538167	1.85106e-32
BACH1	AL157838.1	0.565374	2.41453e-36
GABPB1	AL157838.1	0.404023	1.09393e-17
HELLS	AL157838.1	0.410392	2.99269e-18
IREB2	AL157838.1	0.526887	5.98127e-31
KLHL24	AL157838.1	0.613819	3.17325e-44
MAPK8	AL157838.1	0.450717	4.17199e-22
PIK3CA	AL157838.1	0.542647	4.48715e-33
SP1	AL157838.1	0.459525	5.09898e-23
PHKG2	AC133552.5	0.421869	2.69634e-19
ANO6	C5orf17	0.58368	3.62758e-39
KLHL24	C5orf17	0.547254	1.02173e-33
TF	C5orf17	0.507914	1.55407e-28
PHKG2	AC068620.2	0.444623	1.72422e-21
TAZ	AC068620.2	0.426014	1.10506e-19
ATM	AC090589.3	0.506357	2.4157e-28
FBXW7	AC090589.3	0.428715	6.13765e-20
IREB2	AC090589.3	0.414321	1.32656e-18
KLHL24	AC090589.3	0.462448	2.50339e-23
TUBE1	AC090589.3	0.483776	1.12909e-25
RPL8	SNHG8	0.485332	7.50055e-26
ATM	AC005046.1	0.722913	3.83094e-68
CYBB	AC005046.1	0.559702	1.66875e-35
HELLS	AC005046.1	0.480189	2.87693e-25
IREB2	AC005046.1	0.412324	2.00854e-18
SLC7A11	AC005046.1	0.585393	1.93254e-39
TLR4	AC005046.1	0.503467	5.44285e-28
TXNRD1	AC005046.1	0.496462	3.77879e-27
ZEB1	AC005046.1	0.598035	1.64878e-41
PHKG2	AC104758.2	0.415918	9.50084e-19
TAZ	AL355472.1	0.440536	4.39578e-21
YY1AP1	DCST1-AS1	0.449299	5.81961e-22
ATM	PSMA3-AS1	0.414693	1.22757e-18
KLHL24	PSMA3-AS1	0.412422	1.96834e-18
TUBE1	PSMA3-AS1	0.494751	6.02473e-27
PHKG2	AC092171.4	0.492304	1.16885e-26
TAZ	AC092171.4	0.429816	4.82202e-20
ANO6	AC110792.3	0.51491	2.08341e-29
ATM	AC110792.3	0.530547	1.96439e-31
HELLS	AC110792.3	0.425489	1.23809e-19
IREB2	AC110792.3	0.404648	9.64372e-18
KLHL24	AC110792.3	0.594311	6.85682e-41
MAPK8	AC110792.3	0.426628	9.67198e-20
TF	AC110792.3	0.405394	8.29566e-18
SETD1B	AL022328.1	0.401296	1.88921e-17
PHKG2	AC010719.1	0.428911	5.87935e-20
ANO6	AL138756.1	0.664523	4.39226e-54
KLHL24	AL138756.1	0.632087	1.44735e-47
TF	AL138756.1	0.633894	6.57228e-48
STAT3	AC068831.6	-0.412953	1.76296e-18
DUOX1	AC008760.1	0.408514	4.39808e-18
SRC	AC008760.1	0.401807	1.70609e-17
PRKAA1	AC093297.2	0.590533	2.85719e-40
ATM	AC093484.4	0.54439	2.57021e-33
BACH1	AC093484.4	0.479337	3.58629e-25
HELLS	AC093484.4	0.43013	4.50061e-20
IREB2	AC093484.4	0.400786	2.0916e-17
PIK3CA	AC093484.4	0.400923	2.03525e-17
TUBE1	AC093484.4	0.426634	9.65998e-20
IFNG	AC008760.2	0.434378	1.75835e-20
KLHL24	AL121895.2	0.412918	1.77612e-18
PHKG2	AC127024.6	0.507119	1.94718e-28
ATM	AC027097.1	0.565019	2.72842e-36
GABPB1	AC027097.1	0.422636	2.28823e-19
KLHL24	AC027097.1	0.462435	2.51171e-23
HIC1	AP003071.4	0.475579	9.41517e-25
IL6	AP003071.4	0.442114	3.06716e-21
NNMT	AP003071.4	0.422266	2.47688e-19
TSC22D3	AP003071.4	0.40363	1.18379e-17
ZEB1	AP003071.4	0.460247	4.27937e-23
ANO6	AC008124.1	0.427919	7.30252e-20
GABPB1	AC008124.1	0.49565	4.71758e-27
IREB2	AC008124.1	0.401228	1.91537e-17
KLHL24	AC008124.1	0.524308	1.30027e-30
SLC38A1	AC008124.1	0.418878	5.09432e-19
SP1	AC008124.1	0.491274	1.54228e-26
ZNF419	AC008124.1	0.409451	3.63085e-18
ZEB1	MAGI2-AS3	0.507523	1.73659e-28
KLHL24	AC093227.1	0.410759	2.77479e-18
ANO6	AC026369.1	0.628776	6.06305e-47
KLHL24	AC026369.1	0.584741	2.45693e-39
TF	AC026369.1	0.507499	1.74836e-28
CISD1	AC098487.1	0.415438	1.05054e-18
ANO6	LINC01608	0.450188	4.72411e-22
KLHL24	LINC01608	0.477733	5.42275e-25
ANO6	AC090579.1	0.505007	3.53391e-28
ATM	AC090579.1	0.41471	1.22335e-18
KLHL24	AC090579.1	0.655759	3.04272e-52
ATM	C1RL-AS1	0.506847	2.10329e-28
BACH1	C1RL-AS1	0.44575	1.32924e-21
IREB2	C1RL-AS1	0.424141	1.65628e-19
PIK3CA	C1RL-AS1	0.414554	1.26371e-18
SP1	C1RL-AS1	0.432484	2.67789e-20
TUBE1	C1RL-AS1	0.435203	1.46272e-20
PHKG2	AC005261.3	0.412889	1.78673e-18
ZNF419	AC005261.3	0.521562	2.95072e-30
ZEB1	AL162424.1	0.451499	3.47064e-22
ATM	SOS1-IT1	0.461506	3.15086e-23
GABPB1	SOS1-IT1	0.452678	2.62676e-22
IREB2	SOS1-IT1	0.409771	3.39963e-18
KLHL24	SOS1-IT1	0.518472	7.35388e-30
PIK3CA	SOS1-IT1	0.465505	1.18126e-23
BACH1	AC104041.1	0.405918	7.45971e-18
GABPB1	AC104041.1	0.413296	1.64205e-18
KLHL24	AC104041.1	0.568637	7.80806e-37
PIK3CA	AC104041.1	0.406221	7.01626e-18
GPT2	LINC01213	0.425195	1.31943e-19
SLC2A6	LINC01213	0.429034	5.72374e-20
SLC2A8	AL445222.1	0.558972	2.13429e-35
ALB	SNHG19	0.518064	8.28963e-30
LAMP2	AL390294.1	-0.445788	1.31745e-21
STAT3	AL390294.1	-0.435158	1.47747e-20
KLHL24	AL359715.1	0.439887	5.09373e-21
TUBE1	AL359715.1	0.459224	5.48424e-23
VEGFA	AL359715.1	0.450176	4.73797e-22
ATM	AC037198.1	0.684221	1.85759e-58
BACH1	AC037198.1	0.60836	2.87103e-43
CYBB	AC037198.1	0.532453	1.09406e-31
SLC7A11	AC037198.1	0.533433	8.08597e-32
TLR4	AC037198.1	0.468023	6.32767e-24
TXNRD1	AC037198.1	0.417778	6.42737e-19
ZEB1	AC037198.1	0.623028	6.997e-46
PHKG2	AC007292.1	0.476306	7.81901e-25
CHMP6	LINC01023	0.424504	1.53149e-19
GPX4	LINC01023	0.46399	1.7157e-23
TRIB3	LINC01615	0.455299	1.40847e-22
IFNG	U62317.2	0.452177	2.95709e-22
PML	U62317.2	0.574109	1.14243e-37
ANO6	LINC01336	0.731724	1.39136e-70
ATM	LINC01336	0.422353	2.43131e-19
IREB2	LINC01336	0.442998	2.5051e-21
KLHL24	LINC01336	0.747031	4.63133e-75
MAPK14	LINC01336	0.401862	1.68757e-17
MAPK8	LINC01336	0.486566	5.41407e-26
PIK3CA	LINC01336	0.446005	1.2531e-21
TF	LINC01336	0.627506	1.04512e-46
CEBPG	AC092295.2	0.470073	3.79107e-24
TAZ	AC232271.1	0.414368	1.31365e-18
CHMP5	EBLN3P	0.442967	2.523e-21
KLHL24	EBLN3P	0.43346	2.15679e-20
MTOR	EBLN3P	0.463548	1.91252e-23
PIK3CA	EBLN3P	0.477185	6.24294e-25
SIRT1	EBLN3P	0.442069	3.09939e-21
ANO6	AL132989.1	0.442163	3.033e-21
ATM	AL132989.1	0.736524	5.93117e-72
BACH1	AL132989.1	0.447484	8.88923e-22
FBXW7	AL132989.1	0.41933	4.62955e-19
HELLS	AL132989.1	0.511778	5.15193e-29
IREB2	AL132989.1	0.543778	3.12648e-33
KLHL24	AL132989.1	0.529684	2.55727e-31
MAP3K5	AL132989.1	0.417063	7.47078e-19
PIK3CA	AL132989.1	0.489373	2.56709e-26
SP1	AL132989.1	0.476832	6.83349e-25
TLR4	AL132989.1	0.427438	8.11048e-20
TUBE1	AL132989.1	0.453023	2.42029e-22
GABPB1	AC141002.1	0.400213	2.34421e-17
CHMP6	BAIAP2-DT	0.451278	3.65602e-22
ANO6	LINC01355	0.468893	5.0932e-24
KLHL24	LINC01355	0.576943	4.16114e-38
MAPK8	LINC01355	0.413771	1.48751e-18
SP1	LINC01355	0.43884	6.45715e-21
TUBE1	LINC01355	0.438373	7.17545e-21
VEGFA	LINC01355	0.417318	7.08087e-19
EIF2S1	AL513320.1	-0.410022	3.22896e-18
PHKG2	AL513320.1	0.511606	5.41299e-29
ANO6	AC011477.2	0.545716	1.6788e-33
ATM	AC011477.2	0.444424	1.80537e-21
IREB2	AC011477.2	0.437952	7.8907e-21
KLHL24	AC011477.2	0.662671	1.08827e-53
SP1	AC011477.2	0.469898	3.96066e-24
STMN1	AC104794.2	0.470517	3.39137e-24
SETD1B	AC084018.1	0.508326	1.3824e-28
PEBP1	SNHG18	0.474059	1.38661e-24
RPL8	SNHG15	0.447596	8.66013e-22
IFNG	PSMB8-AS1	0.517294	1.03919e-29
NCF2	PSMB8-AS1	0.461137	3.44719e-23
PML	PSMB8-AS1	0.429889	4.7457e-20
ATM	AL359921.1	0.525208	9.92363e-31
IREB2	AL359921.1	0.407476	5.43618e-18
ANO6	AC090181.2	0.512258	4.48708e-29
ATM	AC090181.2	0.549019	5.76198e-34
BACH1	AC090181.2	0.403908	1.11942e-17
GABPB1	AC090181.2	0.452962	2.45574e-22
HELLS	AC090181.2	0.505296	3.25778e-28
IREB2	AC090181.2	0.494746	6.03392e-27
KLHL24	AC090181.2	0.586301	1.38201e-39
MAPK8	AC090181.2	0.429611	5.0435e-20
PIK3CA	AC090181.2	0.468909	5.07252e-24
SRC	AC003070.1	0.516514	1.30554e-29
VEGFA	AC003070.1	0.410751	2.77928e-18
ANO6	PWAR6	0.608395	2.83066e-43
KLHL24	PWAR6	0.611804	7.191e-44
MAPK8	PWAR6	0.402592	1.45803e-17
TF	PWAR6	0.512404	4.30248e-29
GABPB1	AC068473.5	0.408758	4.18424e-18
STMN1	AC068473.5	0.443715	2.12503e-21
GABPB1	AL683813.1	0.424769	1.4464e-19
IREB2	AL683813.1	0.43371	2.04008e-20
KLHL24	AL683813.1	0.568804	7.36664e-37
SP1	AL683813.1	0.441042	3.91744e-21
TUBE1	AL683813.1	0.434925	1.55637e-20
SRC	AC087741.1	0.422625	2.29355e-19
GPT2	AP002748.3	0.421028	3.22662e-19
ATM	AC092535.4	0.450722	4.16751e-22
CYBB	AC092535.4	0.464768	1.41682e-23
TXNRD1	AC092535.4	0.404286	1.03746e-17
ZEB1	AC092535.4	0.609732	1.65684e-43
ARRDC3	HIF1A-AS2	0.455696	1.2811e-22
ATM	HIF1A-AS2	0.614317	2.58962e-44
BACH1	HIF1A-AS2	0.622634	8.2606e-46
IREB2	HIF1A-AS2	0.421738	2.77296e-19
PIK3CA	HIF1A-AS2	0.468409	5.74675e-24
ZEB1	HIF1A-AS2	0.446661	1.07618e-21
GABPB1	ZNF674-AS1	0.431108	3.6291e-20
ACSF2	LINC00885	0.420606	3.52995e-19
ANO6	LINC00885	0.411704	2.28324e-18
IDH1	LINC00885	0.516168	1.44442e-29
KLHL24	LINC00885	0.514601	2.27906e-29
TF	LINC00885	0.439504	5.55577e-21
PIK3CA	ARMCX5-GPRASP2	0.418892	5.07981e-19
GDF15	AC080013.6	0.427391	8.19389e-20
ANO6	AC021078.1	0.452865	2.51258e-22
ATM	AC021078.1	0.522458	2.26039e-30
BACH1	AC021078.1	0.402372	1.52392e-17
FBXW7	AC021078.1	0.472385	2.11865e-24
IREB2	AC021078.1	0.462997	2.18892e-23
KLHL24	AC021078.1	0.55951	1.78036e-35
MAP3K5	AC021078.1	0.448827	6.49834e-22
MAPK8	AC021078.1	0.401345	1.87091e-17
PIK3CA	AC021078.1	0.441657	3.40503e-21
SP1	AC021078.1	0.512832	3.80296e-29
TUBE1	AC021078.1	0.513866	2.81969e-29
VEGFA	AC021078.1	0.512231	4.52139e-29
CEBPG	LINC00665	0.430714	3.95816e-20
GPT2	LINC00665	0.415869	9.60047e-19
G6PD	CPNE8-AS1	0.441225	3.7577e-21
FANCD2	THUMPD3-AS1	0.507313	1.84307e-28
DUOX1	AC078880.3	0.43623	1.16238e-20
ANO6	AC092611.2	0.57249	2.02511e-37
ARRDC3	AC092611.2	0.495131	5.43319e-27
BACH1	AC092611.2	0.580961	9.77794e-39
IREB2	AC092611.2	0.554289	1.02025e-34
KLHL24	AC092611.2	0.626573	1.55718e-46
MAPK1	AC092611.2	0.433214	2.27762e-20
MAPK14	AC092611.2	0.496471	3.76999e-27
MAPK8	AC092611.2	0.448841	6.4764e-22
MTOR	AC092611.2	0.440622	4.31066e-21
NCOA4	AC092611.2	0.499434	1.66986e-27
PIK3CA	AC092611.2	0.636464	2.12035e-48
SLC38A1	AC092611.2	0.510793	6.8358e-29
SP1	AC092611.2	0.569138	6.55629e-37
TF	AC092611.2	0.412508	1.93353e-18
PHKG2	AP003419.3	0.526258	7.23354e-31
BID	LINC01311	0.521984	2.60305e-30
ATG4D	AC008764.6	0.466285	9.74031e-24
PHKG2	AC008764.6	0.52074	3.76506e-30
TAZ	AC008764.6	0.414441	1.29373e-18
HSD17B11	AL135999.3	0.40507	8.85659e-18
IDH1	AL135999.3	0.526694	6.3408e-31
KLHL24	AL135999.3	0.423238	2.01097e-19
PCK2	AL135999.3	0.442535	2.78562e-21
IFNG	LINC02195	0.60252	2.88951e-42
PML	LINC02195	0.469717	4.14514e-24
ANO6	AC131532.1	0.456348	1.09586e-22
KLHL24	AC131532.1	0.580105	1.33349e-38
MAPK8	AC131532.1	0.415178	1.10922e-18
SP1	AC131532.1	0.403096	1.31786e-17
NCF2	AC004585.1	0.411736	2.26848e-18
ZNF419	ZNF528-AS1	0.589861	3.67611e-40
ANO6	LINC01376	0.430741	3.93459e-20
KLHL24	LINC01376	0.536592	3.0308e-32
GABPB1	AC107068.1	0.4066	6.49635e-18
IREB2	AC107068.1	0.430749	3.92787e-20
KLHL24	AC107068.1	0.477323	6.02418e-25
SLC38A1	AC107068.1	0.438264	7.35497e-21
TUBE1	AC107068.1	0.455169	1.45282e-22
GPT2	AL161668.4	0.424672	1.47702e-19
KLHL24	AC010789.1	0.430028	4.60284e-20
PHKG2	DICER1-AS1	0.410878	2.70749e-18
TAZ	DICER1-AS1	0.445439	1.4282e-21
SP1	LINC02035	0.428365	6.62521e-20
ACSF2	RNF157-AS1	0.47728	6.0918e-25
KLHL24	RNF157-AS1	0.417592	6.68337e-19
PHKG2	AC008608.2	0.410022	3.22885e-18
STAT3	AC008608.2	-0.418979	4.98645e-19
ANO6	AC139887.1	0.476099	8.24333e-25
ATM	AC139887.1	0.549105	5.60291e-34
BACH1	AC139887.1	0.40559	7.97219e-18
FBXW7	AC139887.1	0.423423	1.93267e-19
GABPB1	AC139887.1	0.426587	9.75904e-20
HELLS	AC139887.1	0.424957	1.38902e-19
IREB2	AC139887.1	0.494196	7.00604e-27
KLHL24	AC139887.1	0.614741	2.17792e-44
MAPK8	AC139887.1	0.440487	4.44534e-21
PIK3CA	AC139887.1	0.457571	8.16978e-23
SP1	AC139887.1	0.475752	9.00784e-25
TUBE1	AC139887.1	0.446228	1.1899e-21
VEGFA	AC139887.1	0.406022	7.30455e-18
KLHL24	FLJ31356	0.454867	1.56154e-22
RPL8	ZFAS1	0.581375	8.41098e-39
ACSF2	LINC01767	0.436815	1.0192e-20
ATM	AL035587.1	0.423952	1.72496e-19
HELLS	AL035587.1	0.41513	1.12041e-18
KLHL24	AL035587.1	0.432344	2.76243e-20
ARRDC3	AC008115.3	0.473895	1.44548e-24
ATM	AC008115.3	0.626905	1.3515e-46
BACH1	AC008115.3	0.459	5.78905e-23
FBXW7	AC008115.3	0.409052	3.93983e-18
GABPB1	AC008115.3	0.401511	1.80997e-17
HELLS	AC008115.3	0.543683	3.22349e-33
IREB2	AC008115.3	0.509663	9.4458e-29
KLHL24	AC008115.3	0.459695	4.89305e-23
PIK3CA	AC008115.3	0.501554	9.2823e-28
SP1	AC008115.3	0.460745	3.79231e-23
TUBE1	AC008115.3	0.421625	2.84113e-19
KLHL24	AL391834.1	0.498196	2.34901e-27
ANO6	AP005899.1	0.403828	1.13755e-17
ATM	AP005899.1	0.640744	3.14547e-49
BACH1	AP005899.1	0.514443	2.38593e-29
HELLS	AP005899.1	0.555364	7.13858e-35
IREB2	AP005899.1	0.491921	1.29578e-26
KLHL24	AP005899.1	0.496547	3.6921e-27
MAPK8	AP005899.1	0.44059	4.34187e-21
PIK3CA	AP005899.1	0.547716	8.79775e-34
SP1	AP005899.1	0.45415	1.8522e-22
SOCS1	AC022509.2	0.451525	3.44922e-22
ATG13	LNCTAM34A	-0.42286	2.18107e-19
HIF1A	LINC02154	0.436393	1.12058e-20
ENPP2	AC147651.3	0.40358	1.19595e-17
IFNG	AC147651.3	0.498733	2.02639e-27
JDP2	AC147651.3	0.4963	3.95018e-27
NCF2	AC147651.3	0.487448	4.28542e-26
NNMT	AC147651.3	0.508485	1.32143e-28
SOCS1	AC147651.3	0.405783	7.6674e-18
AKR1C1	AC010273.2	0.533437	8.07811e-32
AKR1C3	AC010273.2	0.494187	7.0231e-27
G6PD	AC010273.2	0.500356	1.29412e-27
GCLC	AC010273.2	0.404374	1.01926e-17
NQO1	AC010273.2	0.494767	5.99875e-27
SLC7A11	AC010273.2	0.532513	1.07408e-31
SRXN1	AC010273.2	0.415961	9.4167e-19
STAT3	SNHG10	-0.456628	1.02483e-22
STMN1	SNHG10	0.407108	5.85905e-18
ANO6	AC106771.1	0.476173	8.08958e-25
KLHL24	AC106771.1	0.469492	4.38533e-24
TF	AC106771.1	0.495994	4.29463e-27
STMN1	PTOV1-AS1	0.437354	9.02999e-21
ZNF419	PTOV1-AS1	0.482156	1.72486e-25
ANO6	AC025171.2	0.461896	2.86522e-23
ATM	AC025171.2	0.454062	1.89156e-22
HELLS	AC025171.2	0.410927	2.68036e-18
KLHL24	AC025171.2	0.472094	2.28038e-24
PRKAA1	AC025171.2	0.537125	2.56594e-32
SP1	AC025171.2	0.407396	5.52569e-18
BACH1	SNHG16	0.466314	9.6707e-24
IREB2	SNHG16	0.400608	2.1671e-17
PIK3CA	SNHG16	0.487749	3.9564e-26
ATM	AC073896.3	0.445314	1.46998e-21
HELLS	AC073896.3	0.42858	6.32104e-20
IREB2	AC073896.3	0.462799	2.29776e-23
KLHL24	AC073896.3	0.467178	7.80626e-24
SP1	AC073896.3	0.41452	1.27275e-18
ANO6	FLNB-AS1	0.438336	7.23581e-21
ATM	FLNB-AS1	0.487169	4.61523e-26
BACH1	FLNB-AS1	0.519517	5.40529e-30
IREB2	FLNB-AS1	0.461768	2.95599e-23
KLHL24	FLNB-AS1	0.506393	2.39125e-28
PIK3CA	FLNB-AS1	0.464636	1.46353e-23
SP1	FLNB-AS1	0.412972	1.75611e-18
ATM	AL049840.2	0.6675	1.0071e-54
BACH1	AL049840.2	0.577205	3.78864e-38
HELLS	AL049840.2	0.497673	2.71181e-27
IREB2	AL049840.2	0.557957	3.00279e-35
MAPK1	AL049840.2	0.407019	5.96604e-18
MAPK14	AL049840.2	0.441343	3.65784e-21
MTOR	AL049840.2	0.44664	1.08159e-21
PIK3CA	AL049840.2	0.521234	3.2521e-30
RB1	AL049840.2	0.421594	2.86e-19
SLC7A11	AL049840.2	0.408383	4.51796e-18
TLR4	AL049840.2	0.419543	4.42519e-19
ZEB1	AL049840.2	0.409954	3.27484e-18
EIF2AK4	AL450326.1	0.408298	4.59705e-18
ZEB1	AL122035.1	0.416779	7.93044e-19
EGLN2	AC005393.1	0.444171	1.91342e-21
GABPB1	AC005393.1	0.406156	7.10925e-18
LAMP2	EPB41L4A-AS1	-0.407343	5.58544e-18
RPL8	EPB41L4A-AS1	0.500456	1.25893e-27
ATM	INE1	0.430344	4.29421e-20
KLHL24	INE1	0.415941	9.45649e-19
SETD1B	INE1	0.433142	2.31463e-20
SP1	INE1	0.423131	2.058e-19
TUBE1	INE1	0.441926	3.20199e-21
VEGFA	INE1	0.414442	1.29355e-18
PHKG2	AC020765.2	0.577878	2.9768e-38
ATM	CD44-AS1	0.40601	7.32207e-18
BACH1	CD44-AS1	0.451301	3.63586e-22
CD44	CD44-AS1	0.612409	5.6274e-44
SRC	RAD51-AS1	0.404048	1.08832e-17
TUBE1	RAD51-AS1	0.493889	7.61365e-27
ZNF419	RAD51-AS1	0.406318	6.87834e-18
PHKG2	AC009133.1	0.490844	1.73104e-26
CYBB	HLA-DQB1-AS1	0.515643	1.68289e-29
STMN1	AC004540.2	0.519928	4.78865e-30
ANO6	FAM198B-AS1	0.417571	6.713e-19
LPIN1	AC106875.1	0.423162	2.04402e-19
STAT3	SNHG7	-0.445313	1.47036e-21
ATM	AL162586.1	0.425375	1.26881e-19
KLHL24	AL162586.1	0.411766	2.25422e-18
ARRDC3	AC084117.1	0.452794	2.55536e-22
BACH1	AC084117.1	0.405091	8.8183e-18
TUBE1	AC009120.2	0.484863	8.48676e-26
ZNF419	AC009120.2	0.410264	3.07249e-18
GABPB1	AL691432.2	0.420212	3.83922e-19
STMN1	AL691432.2	0.493648	8.12786e-27
ANO6	ALG13-AS1	0.451103	3.80956e-22
ATM	ALG13-AS1	0.698962	5.78687e-62
BACH1	ALG13-AS1	0.495705	4.64705e-27
FBXW7	ALG13-AS1	0.419877	4.12177e-19
GABPB1	ALG13-AS1	0.401538	1.80034e-17
HELLS	ALG13-AS1	0.492025	1.26029e-26
IREB2	ALG13-AS1	0.531948	1.27807e-31
KLHL24	ALG13-AS1	0.56758	1.12704e-36
MAPK8	ALG13-AS1	0.425915	1.12885e-19
PIK3CA	ALG13-AS1	0.511457	5.6489e-29
SP1	ALG13-AS1	0.464521	1.50554e-23
TUBE1	ALG13-AS1	0.44162	3.43364e-21
CHMP6	AC139530.1	0.44685	1.03011e-21
PHKG2	AC139530.1	0.508294	1.39495e-28
ANO6	AL139407.1	0.600209	7.11353e-42
ATM	AL139407.1	0.558893	2.19233e-35
BACH1	AL139407.1	0.400817	2.07879e-17
HELLS	AL139407.1	0.461617	3.06712e-23
IREB2	AL139407.1	0.456778	9.88646e-23
KLHL24	AL139407.1	0.657146	1.57017e-52
MAPK14	AL139407.1	0.415746	9.85008e-19
MAPK8	AL139407.1	0.466756	8.66851e-24
PIK3CA	AL139407.1	0.48728	4.48071e-26
SP1	AL139407.1	0.400437	2.24213e-17
TF	AL139407.1	0.426319	1.03421e-19
ATM	AP006621.2	0.469258	4.64914e-24
HELLS	AP006621.2	0.473653	1.53704e-24
KLHL24	AP006621.2	0.44397	2.00407e-21
NFS1	AP005432.2	0.492469	1.11779e-26
WIPI2	AP005432.2	0.421149	3.14492e-19
KLHL24	AL139011.1	0.453239	2.29975e-22
TUBE1	AL139011.1	0.407689	5.20511e-18
ANO6	AL035071.1	0.44749	8.87654e-22
KLHL24	AL035071.1	0.502135	7.8966e-28
TF	AL035071.1	0.516889	1.16979e-29
IFNG	U62317.1	0.401457	1.82979e-17
NCF2	U62317.1	0.437157	9.43765e-21
PML	U62317.1	0.527106	5.59782e-31
ANO6	LINC02038	0.675462	1.80204e-56
IDH1	LINC02038	0.532232	1.17113e-31
KLHL24	LINC02038	0.616208	1.19394e-44
MT1G	LINC02038	0.441039	3.91979e-21
SNX4	LINC02038	0.404259	1.0431e-17
TF	LINC02038	0.654948	4.4721e-52
FANCD2	AC012360.3	0.401865	1.68636e-17
GABPB1	AC012360.3	0.462766	2.31611e-23
TUBE1	AC012360.3	0.402431	1.50576e-17
ZNF419	AC012360.3	0.402579	1.46187e-17
DUOX1	LINC02598	0.426399	1.0165e-19
ACSF2	ENTPD3-AS1	0.403555	1.20188e-17
ARRDC3	AL049840.1	0.421577	2.87015e-19
ATM	AL049840.1	0.766426	3.2069e-81
BACH1	AL049840.1	0.597049	2.409e-41
CYBB	AL049840.1	0.425036	1.36533e-19
HELLS	AL049840.1	0.519769	5.01794e-30
IREB2	AL049840.1	0.551547	2.52111e-34
KLHL24	AL049840.1	0.450887	4.00815e-22
PIK3CA	AL049840.1	0.539487	1.22196e-32
SLC7A11	AL049840.1	0.440611	4.32096e-21
SP1	AL049840.1	0.40665	6.43096e-18
TLR4	AL049840.1	0.44081	4.13032e-21
ZEB1	AL049840.1	0.485575	7.03507e-26
ATG3	NCK1-DT	0.406852	6.17158e-18
ANO6	AC092794.1	0.403959	1.10801e-17
ATM	AC092794.1	0.527834	4.49074e-31
BACH1	AC092794.1	0.503647	5.17576e-28
GABPB1	AC092794.1	0.429178	5.54597e-20
IREB2	AC092794.1	0.438874	6.40753e-21
KLHL24	AC092794.1	0.571768	2.61061e-37
MAPK8	AC092794.1	0.424525	1.52447e-19
PIK3CA	AC092794.1	0.440732	4.20352e-21
LPIN1	LINC01637	0.401127	1.95422e-17
HSPB1	AC244153.1	0.438315	7.27004e-21
ZNF419	AC006213.3	0.440341	4.59509e-21
STMN1	LINC01816	0.474052	1.38917e-24
ANO6	AC018521.6	0.645616	3.45288e-50
ATM	AC018521.6	0.466997	8.1645e-24
HELLS	AC018521.6	0.424349	1.58363e-19
IREB2	AC018521.6	0.458543	6.46465e-23
KLHL24	AC018521.6	0.632298	1.32014e-47
MAPK14	AC018521.6	0.444025	1.9789e-21
MAPK8	AC018521.6	0.458916	5.90719e-23
PIK3CA	AC018521.6	0.438045	7.72834e-21
SIRT1	AC018521.6	0.401495	1.8157e-17
SP1	AC018521.6	0.420311	3.75928e-19
TF	AC018521.6	0.526527	6.66882e-31
KLHL24	PDXDC2P-NPIPB14P	0.499524	1.6292e-27
SP1	PDXDC2P-NPIPB14P	0.40979	3.38649e-18
HELLS	AL355488.1	0.473836	1.46734e-24
KLHL24	AL355488.1	0.440096	4.85741e-21
TUBE1	AL355488.1	0.42851	6.41817e-20
PHKG2	AC009065.8	0.46553	1.17412e-23
TAZ	AC009065.8	0.433481	2.14645e-20
AURKA	TP53TG1	-0.440339	4.59726e-21
EIF2S1	TP53TG1	-0.443321	2.32625e-21
HSPA5	TP53TG1	-0.405917	7.46218e-18
HSPB1	TP53TG1	0.464599	1.47687e-23
NRAS	TP53TG1	-0.437357	9.02306e-21
ATM	AC080013.1	0.403785	1.1475e-17
KLHL24	AC080013.1	0.423969	1.71866e-19
PIK3CA	AC080013.1	0.431708	3.17946e-20
ANO6	NDUFB2-AS1	0.445322	1.4673e-21
KLHL24	NDUFB2-AS1	0.506859	2.09613e-28
TF	NDUFB2-AS1	0.459418	5.23274e-23
ANO6	AC007998.4	0.47844	4.52002e-25
KLHL24	AC007998.4	0.475769	8.97072e-25
TF	AC007998.4	0.434074	1.88129e-20
ARRDC3	MCM3AP-AS1	0.409778	3.39502e-18
ATM	MCM3AP-AS1	0.552094	2.10613e-34
BACH1	MCM3AP-AS1	0.568996	6.89042e-37
GABPB1	MCM3AP-AS1	0.445455	1.42299e-21
HELLS	MCM3AP-AS1	0.429203	5.51607e-20
IREB2	MCM3AP-AS1	0.513513	3.12302e-29
KLHL24	MCM3AP-AS1	0.557902	3.05858e-35
MAPK8	MCM3AP-AS1	0.443729	2.11822e-21
PIK3CA	MCM3AP-AS1	0.531103	1.65705e-31
SP1	MCM3AP-AS1	0.42225	2.48581e-19
TUBE1	MCM3AP-AS1	0.446365	1.15275e-21
ANO6	PSPC1-AS2	0.436679	1.0509e-20
ATM	PSPC1-AS2	0.464997	1.33909e-23
FBXW7	PSPC1-AS2	0.40005	2.42111e-17
GABPB1	PSPC1-AS2	0.431944	3.01792e-20
HELLS	PSPC1-AS2	0.40297	1.35174e-17
IREB2	PSPC1-AS2	0.406904	6.10721e-18
KLHL24	PSPC1-AS2	0.586982	1.07407e-39
MAPK8	PSPC1-AS2	0.420381	3.70319e-19
SP1	PSPC1-AS2	0.408259	4.63384e-18
TUBE1	PSPC1-AS2	0.449934	5.01493e-22
PHKG2	SNHG12	0.403311	1.26218e-17
PHKG2	RPARP-AS1	0.461647	3.04421e-23
STMN1	AC144652.1	0.405656	7.86696e-18
ANO6	AC087752.3	0.457012	9.34511e-23
KLHL24	AC087752.3	0.486325	5.7701e-26
TF	AC087752.3	0.427894	7.34219e-20
ATM	Z82243.1	0.734613	2.10069e-71
BACH1	Z82243.1	0.52286	2.00467e-30
CYBB	Z82243.1	0.468649	5.41333e-24
HELLS	Z82243.1	0.548565	6.67808e-34
IREB2	Z82243.1	0.490309	1.9984e-26
KLHL24	Z82243.1	0.411297	2.48364e-18
PIK3CA	Z82243.1	0.475546	9.49496e-25
SLC7A11	Z82243.1	0.471821	2.44312e-24
TLR4	Z82243.1	0.434216	1.82295e-20
TXNRD1	Z82243.1	0.429247	5.46324e-20
ZEB1	Z82243.1	0.493102	9.42311e-27
ARRDC3	AC253536.3	0.429647	5.00458e-20
ATM	AC253536.3	0.503298	5.70726e-28
BACH1	AC253536.3	0.59711	2.35361e-41
IREB2	AC253536.3	0.404478	9.9806e-18
PIK3CA	AC253536.3	0.441868	3.24502e-21
PHKG2	FAM83C-AS1	0.403066	1.32584e-17
BNIP3	MEG3	0.533449	8.04674e-32
CHMP6	AC100810.1	0.409869	3.33192e-18
ENPP2	AL844908.1	0.514288	2.4954e-29
JDP2	AL844908.1	0.520271	4.32593e-30
PHKG2	AC034236.2	0.518758	6.76107e-30
ANO6	LINC02163	0.502557	7.01978e-28
GABPB1	LINC02163	0.503785	4.98028e-28
IREB2	LINC02163	0.42622	1.05668e-19
KLHL24	LINC02163	0.648651	8.54021e-51
MAPK8	LINC02163	0.476018	8.41662e-25
PIK3CA	LINC02163	0.490375	1.96323e-26
TF	LINC02163	0.423093	2.07457e-19
ANO6	AC004596.1	0.441797	3.29749e-21
IREB2	AC004596.1	0.439922	5.0541e-21
KLHL24	AC004596.1	0.465934	1.06252e-23
SP1	AC004596.1	0.47254	2.0375e-24
ATM	AC090948.3	0.485642	6.91187e-26
ARRDC3	AC012170.2	0.454132	1.86001e-22
ATM	AC012170.2	0.571278	3.10102e-37
BACH1	AC012170.2	0.497772	2.6395e-27
FBXW7	AC012170.2	0.420061	3.96455e-19
GABPB1	AC012170.2	0.469502	4.37402e-24
HELLS	AC012170.2	0.412983	1.75222e-18
IREB2	AC012170.2	0.518422	7.46356e-30
KLHL24	AC012170.2	0.52012	4.52385e-30
PIK3CA	AC012170.2	0.462925	2.22799e-23
SP1	AC012170.2	0.467851	6.60362e-24
TUBE1	AC012170.2	0.506045	2.63815e-28
VEGFA	AC012170.2	0.407957	4.92818e-18
TRIB3	AC112721.2	0.55932	1.89822e-35
ANO6	LINC00852	0.505704	2.90459e-28
ATM	LINC00852	0.542238	5.1113e-33
HELLS	LINC00852	0.449824	5.14544e-22
IREB2	LINC00852	0.442777	2.63554e-21
KLHL24	LINC00852	0.583533	3.82704e-39
MAPK8	LINC00852	0.407772	5.11822e-18
PIK3CA	LINC00852	0.412087	2.10968e-18
SP1	LINC00852	0.404278	1.03904e-17
STMN1	AC017100.1	0.411775	2.25035e-18
ANO6	AC009318.4	0.470889	3.08909e-24
KLHL24	AC009318.4	0.536402	3.21629e-32
GABPB1	AL136295.6	0.402417	1.51006e-17
ALOX15	AC087623.1	0.434041	1.89522e-20
LPIN1	AC087623.1	0.652397	1.48937e-51
NOS2	AC087623.1	0.41983	4.16311e-19
ANO6	AC007255.1	0.575184	7.79822e-38
KLHL24	AC007255.1	0.531175	1.62077e-31
SP1	AC007255.1	0.422234	2.49414e-19
TF	AC007255.1	0.425189	1.32094e-19
HSPA5	AL023284.4	-0.430034	4.59638e-20
ATM	AL031670.1	0.643748	8.09309e-50
BACH1	AL031670.1	0.546059	1.50298e-33
GABPB1	AL031670.1	0.401974	1.65008e-17
HELLS	AL031670.1	0.514051	2.6731e-29
IREB2	AL031670.1	0.507979	1.52586e-28
KLHL24	AL031670.1	0.453349	2.24064e-22
MAPK8	AL031670.1	0.4001	2.39727e-17
PIK3CA	AL031670.1	0.534982	5.00469e-32
SP1	AL031670.1	0.432082	2.92728e-20
TUBE1	AL031670.1	0.412412	1.97234e-18
SIRT1	AC005586.1	0.542955	4.06669e-33
GPT2	AC108860.2	0.427839	7.43173e-20
KLHL24	AC108860.2	0.415699	9.9486e-19
STMN1	FGF14-AS2	0.589118	4.85215e-40
GABPB1	AC090517.2	0.535864	3.80365e-32
KLHL24	AC090517.2	0.412349	1.99811e-18
ATM	AL513550.1	0.492141	1.22131e-26
GABPB1	AL513550.1	0.441977	3.1651e-21
IREB2	AL513550.1	0.494833	5.89286e-27
KLHL24	AL513550.1	0.544075	2.84357e-33
MAP3K5	AL513550.1	0.42402	1.69998e-19
PIK3CA	AL513550.1	0.417344	7.04197e-19
SP1	AL513550.1	0.488075	3.62791e-26
TUBE1	AL513550.1	0.514759	2.17636e-29
SRC	KRT7-AS	0.48676	5.14378e-26
VEGFA	KRT7-AS	0.42213	2.55026e-19
ANO6	AC097641.2	0.558975	2.13223e-35
ATM	AC097641.2	0.424513	1.52864e-19
IREB2	AC097641.2	0.420113	3.92023e-19
KLHL24	AC097641.2	0.634748	4.51816e-48
MAPK8	AC097641.2	0.41633	8.71536e-19
SP1	AC097641.2	0.428752	6.0885e-20
TF	AC097641.2	0.454307	1.78409e-22
FANCD2	AL133215.2	0.423398	1.9433e-19
BRD4	TRAPPC12-AS1	0.402745	1.41408e-17
TUBE1	TRAPPC12-AS1	0.446649	1.0792e-21
ZEB1	ACTA2-AS1	0.6065	6.01972e-43
CYBB	LINC02577	0.519139	6.04338e-30
SLC7A11	LINC02577	0.500736	1.16483e-27
TXNRD1	LINC02577	0.481181	2.22358e-25
ZEB1	LINC02577	0.403724	1.16176e-17
GABPB1	AC008393.1	0.478502	4.44839e-25
PHKG2	AL354836.1	0.413198	1.67562e-18
TAZ	AL354836.1	0.413795	1.48017e-18
HSF1	AC109322.1	0.467065	8.0293e-24
PHKG2	AC109322.1	0.413315	1.63564e-18
ANO6	AC008035.1	0.517689	9.25551e-30
KLHL24	AC008035.1	0.505251	3.29954e-28
TF	AC008035.1	0.504528	4.04313e-28
ANO6	AC006270.1	0.594699	5.91696e-41
ATM	AC006270.1	0.454431	1.73237e-22
IREB2	AC006270.1	0.400816	2.07926e-17
KLHL24	AC006270.1	0.664072	5.4819e-54
MAPK14	AC006270.1	0.40408	1.08146e-17
MAPK8	AC006270.1	0.458943	5.86955e-23
PIK3CA	AC006270.1	0.459628	4.97229e-23
TF	AC006270.1	0.443528	2.21842e-21
TF	AL135905.1	0.46146	3.18673e-23
TAZ	AC008105.1	0.401757	1.72335e-17
EGLN2	ZSCAN16-AS1	0.465014	1.33354e-23
PHKG2	AL358472.3	0.42366	1.83674e-19
RRM2	AC010969.2	0.462589	2.4188e-23
ANO6	AC098484.1	0.422242	2.48972e-19
ENPP2	AC098484.1	0.452822	2.53867e-22
KLHL24	AC098484.1	0.477285	6.08453e-25
ZFP69B	AC098484.1	0.62794	8.67862e-47
ALOX5	AC007388.1	0.412795	1.82192e-18
ANO6	AP001628.1	0.555407	7.03905e-35
ATM	AP001628.1	0.444696	1.69553e-21
BACH1	AP001628.1	0.41192	2.18366e-18
IREB2	AP001628.1	0.41797	6.17162e-19
KLHL24	AP001628.1	0.667305	1.10966e-54
MAPK8	AP001628.1	0.469974	3.8859e-24
PIK3CA	AP001628.1	0.45665	1.01928e-22
PHKG2	AC093249.6	0.484588	9.12389e-26
STMN1	AC093249.6	0.413978	1.42473e-18
GABPB1	LINC01560	0.525778	8.35959e-31
KLHL24	LINC01560	0.453617	2.10238e-22
SNX4	LINC01560	0.416575	8.27764e-19
PHKG2	MELTF-AS1	0.427429	8.12662e-20
TAZ	MELTF-AS1	0.438153	7.54242e-21
ATM	AC099343.2	0.516475	1.32033e-29
KLHL24	AC099343.2	0.506848	2.10218e-28
KLHL24	AC006206.2	0.474466	1.25043e-24
SP1	AC006206.2	0.445724	1.3371e-21
KLHL24	LINC01004	0.431048	3.67798e-20
TUBE1	LINC01004	0.497165	3.11781e-27
ZNF419	LINC01004	0.407649	5.24783e-18
PHKG2	AC008610.1	0.462754	2.32329e-23
TAZ	AC008610.1	0.468687	5.36148e-24
YY1AP1	TDRKH-AS1	0.477045	6.4709e-25
ANO6	AC024075.3	0.478946	3.96728e-25
ATM	AC024075.3	0.541089	7.3617e-33
IREB2	AC024075.3	0.546364	1.36253e-33
KLHL24	AC024075.3	0.56165	8.62639e-36
MAP3K5	AC024075.3	0.422215	2.50408e-19
PIK3CA	AC024075.3	0.448924	6.3522e-22
SETD1B	AC024075.3	0.400021	2.43525e-17
SIRT1	AC024075.3	0.404993	8.99581e-18
SP1	AC024075.3	0.559391	1.85316e-35
TUBE1	AC024075.3	0.420055	3.96952e-19
FANCD2	AC022007.1	0.465904	1.07052e-23
SETD1B	AC037459.3	0.482409	1.61476e-25
SP1	AC037459.3	0.406458	6.68576e-18
TUBE1	AC037459.3	0.402816	1.39401e-17
EGLN2	AC011445.2	0.426604	9.72224e-20
CD44	LINC00294	0.45985	4.71192e-23
CDKN2A	LINC00294	0.443281	2.34781e-21
ARRDC3	AP000692.1	0.405584	7.98211e-18
ATM	AP000692.1	0.506476	2.33561e-28
BACH1	AP000692.1	0.505244	3.30628e-28
FBXW7	AP000692.1	0.408584	4.33606e-18
IREB2	AP000692.1	0.478315	4.66879e-25
KLHL24	AP000692.1	0.556469	4.94114e-35
PIK3CA	AP000692.1	0.490436	1.93131e-26
SP1	AP000692.1	0.423057	2.09071e-19
TUBE1	AP000692.1	0.443926	2.02449e-21
SETD1B	AL928654.2	0.413622	1.53449e-18
TUBE1	AL928654.2	0.519108	6.09858e-30
ALOX5	ST3GAL5-AS1	0.434951	1.54729e-20
SRC	ST3GAL5-AS1	0.416632	8.17899e-19
ZEB1	ZNF710-AS1	0.438305	7.28769e-21
GPX4	AC027644.3	0.422148	2.54025e-19
ANO6	RMRP	0.500834	1.13347e-27
ARRDC3	RMRP	0.433681	2.0534e-20
ATM	RMRP	0.489761	2.31393e-26
BACH1	RMRP	0.52503	1.04682e-30
KLHL24	RMRP	0.494019	7.35063e-27
NCOA4	RMRP	0.42976	4.88196e-20
PIK3CA	RMRP	0.424604	1.49875e-19
TF	RMRP	0.468856	5.13983e-24
CD44	AC091182.2	0.439273	5.85507e-21
ATM	MIRLET7BHG	0.500935	1.10223e-27
BACH1	MIRLET7BHG	0.428348	6.64977e-20
STMN1	AL359881.1	0.484778	8.67886e-26
ANO6	EP300-AS1	0.475713	9.09967e-25
ATM	EP300-AS1	0.464354	1.56871e-23
HELLS	EP300-AS1	0.517382	1.01258e-29
IREB2	EP300-AS1	0.543383	3.54775e-33
KLHL24	EP300-AS1	0.535746	3.94545e-32
MAPK8	EP300-AS1	0.428178	6.90222e-20
PIK3CA	EP300-AS1	0.470747	3.20097e-24
SP1	EP300-AS1	0.48812	3.58517e-26
KLHL24	OCIAD1-AS1	0.425292	1.29201e-19
SP1	OCIAD1-AS1	0.402899	1.37119e-17
TUBE1	OCIAD1-AS1	0.533356	8.28278e-32
PHKG2	STAG3L5P-PVRIG2P-PILRB	0.408021	4.86427e-18
STMN1	AC090152.1	0.43343	2.17109e-20
ZNF419	AC011468.1	0.424448	1.55024e-19
CAV1	MANCR	0.411068	2.60394e-18
PRKAA1	AC025171.1	0.429538	5.12586e-20
MAP3K5	AC023421.2	0.400948	2.02531e-17
ANO6	PCAT7	0.511985	4.85334e-29
IDH1	PCAT7	0.470467	3.43439e-24
KLHL24	PCAT7	0.569244	6.31864e-37
SLC38A1	PCAT7	0.426625	9.67801e-20
TF	PCAT7	0.45323	2.30474e-22
ZEB1	AL136084.3	0.524372	1.27541e-30
ATM	DLEU2	0.56163	8.68546e-36
BACH1	DLEU2	0.439764	5.23789e-21
HELLS	DLEU2	0.512769	3.87203e-29
IREB2	DLEU2	0.444135	1.92943e-21
KLHL24	DLEU2	0.404498	9.94009e-18
PIK3CA	DLEU2	0.403268	1.27325e-17
RB1	DLEU2	0.431226	3.53597e-20
ATM	AL049840.3	0.518988	6.31806e-30
BACH1	AL049840.3	0.415894	9.54864e-19
IREB2	AL049840.3	0.423711	1.81657e-19
MAFG	AL049840.3	0.414368	1.3138e-18
MTOR	AL049840.3	0.416461	8.47895e-19
SLC7A11	AL049840.3	0.411486	2.38855e-18
TXNRD1	AL049840.3	0.406368	6.80994e-18
BACH1	MIR4713HG	0.426008	1.10645e-19
PIK3CA	MIR4713HG	0.414643	1.24039e-18
SP1	MIR4713HG	0.401561	1.79199e-17
TP63	MIR4713HG	0.425076	1.35378e-19
ANO6	AC004492.1	0.529742	2.51227e-31
ARRDC3	AC004492.1	0.415196	1.10509e-18
ATM	AC004492.1	0.648881	7.67748e-51
BACH1	AC004492.1	0.594152	7.28343e-41
GABPB1	AC004492.1	0.413621	1.53462e-18
HELLS	AC004492.1	0.458176	7.06221e-23
IREB2	AC004492.1	0.549128	5.55967e-34
KLHL24	AC004492.1	0.653919	7.27631e-52
MAPK8	AC004492.1	0.472593	2.01037e-24
PIK3CA	AC004492.1	0.571021	3.39377e-37
SP1	AC004492.1	0.457672	7.97353e-23
ATG4D	PTOV1-AS2	0.42306	2.08946e-19
SRC	PTOV1-AS2	0.436808	1.02088e-20
TAZ	PTOV1-AS2	0.456631	1.02408e-22
TUBE1	PTOV1-AS2	0.403997	1.0997e-17
ZNF419	PTOV1-AS2	0.475641	9.26823e-25
ZFP69B	AL603839.3	0.443641	2.16164e-21
ATM	SBF2-AS1	0.466622	8.96146e-24
[truncated: 693 more rows]
